# Supplementary material for: Named entity recognition of pharmacokinetic parameters in the scientific literature
Source: Sci Rep. 2024 Oct 8;14:23485. doi: 10.1038/s41598-024-73338-3 (PMC11461509; doi:10.1038/s41598-024-73338-3)
Supplement: Supplementary file 1 — Supplementary Information. [file 41598_2024_73338_MOESM1_ESM.zip]

Archive with 15 entries (15 files):
- License.txt
- README.md
- arxiv.sty
- library.bib
- main.tex
- _archive/references.bib
- _archive/template.tex
- sections/appendix.tex
- orcid.pdf
- _archive/template.pdf
- images/al_schema.png
- images/bert_architecture.png
- images/corpus_source.png
- images/interfacener.png
- images/results_active_learning.png
