# Supplementary material for: Named entity recognition of pharmacokinetic parameters in the scientific literature
Source: Sci Rep. 2024 Oct 8;14:23485. doi: 10.1038/s41598-024-73338-3 (PMC11461509; doi:10.1038/s41598-024-73338-3)
Supplement: Supplementary file 1 — Supplementary Information. [file 41598_2024_73338_MOESM1_ESM.zip › library.bib]

@article{abdar2021review,
	title        = {A review of uncertainty quantification in deep learning: Techniques, applications and challenges},
	author       = {Abdar, Moloud and Pourpanah, Farhad and Hussain, Sadiq and Rezazadegan, Dana and Liu, Li and Ghavamzadeh, Mohammad and Fieguth, Paul and Cao, Xiaochun and Khosravi, Abbas and Acharya, U Rajendra and others},
	year         = 2021,
	journal      = {Information Fusion},
	publisher    = {Elsevier}
}
@article{chen2009ranking,
	title={Ranking measures and loss functions in learning to rank},
	author={Chen, Wei and Liu, Tie-Yan and Lan, Yanyan and Ma, Zhi-Ming and Li, Hang},
	journal={Advances in Neural Information Processing Systems},
	volume={22},
	year={2009}
}
@article{sahu2019inter,
	title={Inter-sentence relation extraction with document-level graph convolutional neural network},
	author={Sahu, Sunil Kumar and Christopoulou, Fenia and Miwa, Makoto and Ananiadou, Sophia},
	journal={arXiv preprint arXiv:1906.04684},
	year={2019}
}
@article{christopoulou2019connecting,
	title={Connecting the dots: Document-level neural relation extraction with edge-oriented graphs},
	author={Christopoulou, Fenia and Miwa, Makoto and Ananiadou, Sophia},
	journal={arXiv preprint arXiv:1909.00228},
	year={2019}
}
@inproceedings{iinuma2022improving,
	title={Improving Supervised Drug-Protein Relation Extraction with Distantly Supervised Models},
	author={Iinuma, Naoki and Miwa, Makoto and Sasaki, Yutaka},
	booktitle={Proceedings of the 21st Workshop on Biomedical Language Processing},
	pages={161--170},
	year={2022}
}
@inproceedings{nghiem2018aplenty,
	title={APLenty: annotation tool for creating high-quality datasets using active and proactive learning.},
	author={Nghiem, Minh-Quoc and Ananiadou, Sophia},
	booktitle={EMNLP (Demonstration)},
	pages={108--113},
	year={2018}
}
@inproceedings{de2018linking,
	title={Linking text and knowledge using the inception annotation platform},
	author={De Castilho, Richard Eckart and Klie, Jan-Christoph and Kumar, Naveen and Boullosa, Beto and Gurevych, Iryna},
	booktitle={2018 IEEE 14th International Conference on e-Science (e-Science)},
	pages={327--328},
	year={2018},
	organization={IEEE}
}
@inproceedings{ju2018neural,
	title={A neural layered model for nested named entity recognition},
	author={Ju, Meizhi and Miwa, Makoto and Ananiadou, Sophia},
	booktitle={Proceedings of the 2018 Conference of the North American Chapter of the Association for Computational Linguistics: Human Language Technologies, Volume 1 (Long Papers)},
	pages={1446--1459},
	year={2018}
}
@misc{fraunhoferCorporaChemical,
	author = {},
	title = {{C}orpora for {C}hemical {E}ntity {R}ecognition - {F}raunhofer {S}{C}{A}{I} --- scai.fraunhofer.de},
	howpublished = {\url{https://www.scai.fraunhofer.de/en/business-research-areas/bioinformatics/downloads/corpora-for-chemical-entity-recognition.html}},
	year = {2008},
	note = {[Accessed 03-Jul-2022]},
}
@inproceedings{niu2018neural,
	title={Neural personalized ranking for image recommendation},
	author={Niu, Wei and Caverlee, James and Lu, Haokai},
	booktitle={Proceedings of the eleventh ACM international conference on web search and data mining},
	pages={423--431},
	year={2018}
}
@inproceedings{zhang2017information,
	title={Information retrieval evaluation as search simulation: A general formal framework for ir evaluation},
	author={Zhang, Yinan and Liu, Xueqing and Zhai, ChengXiang},
	booktitle={Proceedings of the ACM SIGIR International Conference on Theory of Information Retrieval},
	pages={193--200},
	year={2017}
}
@article{wittig2012sabio,
	title={SABIO-RK—database for biochemical reaction kinetics},
	author={Wittig, Ulrike and Kania, Renate and Golebiewski, Martin and Rey, Maja and Shi, Lei and Jong, Lenneke and Algaa, Enkhjargal and Weidemann, Andreas and Sauer-Danzwith, Heidrun and Mir, Saqib and others},
	journal={Nucleic acids research},
	volume={40},
	number={D1},
	pages={D790--D796},
	year={2012},
	publisher={Oxford University Press}
}
@article{wang2019supp,
	title={SUPP. AI: finding evidence for supplement-drug interactions},
	author={Wang, Lucy Lu and Tafjord, Oyvind and Cohan, Arman and Jain, Sarthak and Skjonsberg, Sam and Schoenick, Carissa and Botner, Nick and Ammar, Waleed},
	journal={arXiv preprint arXiv:1909.08135},
	year={2019}
}
@inproceedings{schuhmann2010calbc,
	title={The CALBC Silver Standard Corpus for Biomedical Named Entities—A Study in Harmonizing the Contributions from Four Independent Named Entity Taggers},
	author={Schuhmann, Dietrich Rebholz and Yepes, Antonio Jimeno and van Mulligen, Erik and Kang, Ning and Kors, Jan and Milward, David and Corbett, Peter and Buyko, Ekaterina and Tomanek, Katrin and Beisswanger, Elena and others},
	booktitle={Proceedings of the Seventh International Conference on Language Resources and Evaluation (LREC'10)},
	year={2010}
}
@article{Abibullaev2011,
	title        = {{Neural Network Classification of Brain Hemodynamic Responses from Four Mental Tasks}},
	author       = {Abibullaev, Berdakh and An, Jinung and Moon, Jeon-Il},
	year         = 2011,
	journal      = {International Journal of Optomechatronics},
	volume       = 5,
	number       = 4,
	pages        = {340--359},
	doi          = {10.1080/15599612.2011.633209},
	isbn         = {1741-2560},
	issn         = {1559-9612},
	url          = {http://www.tandfonline.com/doi/abs/10.1080/15599612.2011.633209},
	abstract     = {We investigate subjects' brain hemodynamic activities during mental tasks using a nearin- frared spectroscopy. A wavelet and neural network-based methodology is presented for rec- ognition of brain hemodynamic responses. The recognition is performed by a single layer neural network classifier according to a backpropagation algorithm with two error minimiz- ing techniques. The performance of the classifier varied depending on the neural network model, but the performance was usually at least 90{\%}. The classifier usually converged faster and attained a somewhat greater level of performance when an input was presented with only relevant features. The overall classification rate was higher than 94{\%}. The study demonstrates the accurate classifiablity of human brain hemodynamic useful in various brain studies.},
	file         = {:home/ferran/.local/share/data/Mendeley Ltd./Mendeley Desktop/Downloaded/Abibullaev, An, Moon - 2011 - Neural Network Classification of Brain Hemodynamic Responses from Four Mental Tasks.pdf:pdf},
	keywords     = {brain-computer interface,functional near infrared spectroscopy,mental task classification,neural networks,wavelet transforms},
	pmid         = 25529197
}
@misc{Achakulvisut2015,
	title        = {{Pubmed Parser: A Python Parser for PubMed Open-Access XML Subset and MEDLINE XML Dataset}},
	author       = {Titipat, Achakulvisut and Acuna, Daniel},
	year         = 2015,
	publisher    = {GitHub},
	doi          = {10.5281/zenodo.159504},
	url          = {https://github.com/titipata/pubmed\_parser}
}
@article{Acharya2016,
	title        = {{A diagnostic tool for population models using non-compartmental analysis: The ncappc package for R}},
	author       = {Acharya, Chayan and Hooker, Andrew C. and T{\"{u}}rkyılmaz, G{\"{u}}lbeyaz Yıldız and J{\"{o}}nsson, Siv and Karlsson, Mats O.},
	year         = 2016,
	journal      = {Computer Methods and Programs in Biomedicine},
	doi          = {10.1016/j.cmpb.2016.01.013},
	issn         = 18727565,
	abstract     = {Background and objective: Non-compartmental analysis (NCA) calculates pharmacokinetic (PK) metrics related to the systemic exposure to a drug following administration, e.g. area under the concentration–time curve and peak concentration. We developed a new package in R, called ncappc, to perform (i) a NCA and (ii) simulation-based posterior predictive checks (ppc) for a population PK (PopPK) model using NCA metrics. Methods: The nca feature of ncappc package estimates the NCA metrics by NCA. The ppc feature of ncappc estimates the NCA metrics from multiple sets of simulated concentration–time data and compares them with those estimated from the observed data. The diagnostic analysis is performed at the population as well as the individual level. The distribution of the simulated population means of each NCA metric is compared with the corresponding observed population mean. The individual level comparison is performed based on the deviation of the mean of any NCA metric based on simulations for an individual from the corresponding NCA metric obtained from the observed data. The ncappc package also reports the normalized prediction distribution error (NPDE) of the simulated NCA metrics for each individual and their distribution within a population. Results: The ncappc produces two default outputs depending on the type of analysis performed, i.e., NCA and PopPK diagnosis. The PopPK diagnosis feature of ncappc produces 8 sets of graphical outputs to assess the ability of a population model to simulate the concentration–time profile of a drug and thereby evaluate model adequacy. In addition, tabular outputs are generated showing the values of the NCA metrics estimated from the observed and the simulated data, along with the deviation, NPDE, regression parameters used to estimate the elimination rate constant and the related population statistics. Conclusions: The ncappc package is a versatile and flexible tool-set written in R that successfully estimates NCA metrics from concentration–time data and produces a comprehensive set of graphical and tabular output to summarize the diagnostic results including the model specific outliers. The output is easy to interpret and to use in evaluation of a population PK model. ncappc is freely available on CRAN (http://cran.r-project.org/web/packages/ncappc/index.html/) and GitHub (https://github.com/cacha0227/ncappc/).},
	file         = {:home/ferran/.local/share/data/Mendeley Ltd./Mendeley Desktop/Downloaded/Acharya et al. - 2016 - A diagnostic tool for population models using non-compartmental analysis The ncappc package for R.pdf:pdf},
	keywords     = {NONMEM,Non-compartmental analysis (NCA),PK,Posterior predictive check,Simulation-based diagnostic},
	pmid         = 27000291
}
@article{Adamo2014,
	title        = {{Response time intra-subject variability: Commonalities between children with autism spectrum disorders and children with ADHD}},
	author       = {Adamo, Nicoletta and Huo, Lan and Adelsberg, Samantha and Petkova, Eva and Castellanos, F Xavier and {Di Martino}, Adriana},
	year         = 2014,
	journal      = {European Child and Adolescent Psychiatry},
	volume       = 23,
	number       = 2,
	pages        = {69--79},
	doi          = {10.1007/s00787-013-0428-4},
	isbn         = {0078701304284},
	issn         = {1435165X},
	abstract     = {Despite the common co-occurrence of symptoms of attention deficit hyperactivity disorder (ADHD) in individuals with autism spectrum disorders (ASD), the underlying mechanisms are under-explored. A potential candidate for investigation is response time intra-subject variability (RT-ISV), a hypothesized marker of attentional lapses. Direct comparisons of RT-ISV in ASD versus ADHD are limited and contradictory. We aimed to examine whether distinct fluctuations in RT-ISV characterize children with ASD and with ADHD relative to typically developing children (TDC). We applied both a priori-based and data-driven strategies to RT performance of 46 children with ASD, 46 with ADHD, and 36 TDC (aged 7-11.9 years). Specifically, we contrasted groups relative to the amplitude of four preselected frequency bands as well as to 400 frequency bins from 0.006 to 0.345 Hz. In secondary analyses, we divided the ASD group into children with and without substantial ADHD symptoms (ASD(+) and ASD(-), respectively). Regardless of the strategy employed, RT-ISV fluctuations at frequencies between 0.20 and 0.345 Hz distinguished children with ADHD, but not children with ASD, from TDC. Children with ASD(+) and those with ADHD shared elevated amplitudes of RT-ISV fluctuations in frequencies between 0.18 and 0.345 Hz relative to TDC. In contrast, the ASD(-) subgroup did not differ from TDC in RT-ISV frequency fluctuations. RT-ISV fluctuations in frequencies 0.18-0.345 Hz (i.e., periods between 3 and 5 s) are associated with ADHD symptoms regardless of categorical diagnosis and may represent a biomarker. These results suggest that children with ADHD and those with ASD(+) share common underlying pathophysiological mechanisms of RT-ISV.},
	keywords     = {ADHD,Autism,Endophenotype,Functional data analysis,Reaction-time intra-subject variability}
}
@article{Adhikari2019,
	title        = {{DocBERT: BERT for Document Classification}},
	author       = {Adhikari, Ashutosh and Ram, Achyudh and Tang, Raphael and Lin, Jimmy},
	year         = 2019,
	url          = {http://arxiv.org/abs/1904.08398},
	arxivid      = {1904.08398},
	eprint       = {1904.08398},
	file         = {:home/ferran/Dropbox/Upgrade/1904.08398 (1).pdf:pdf}
}
@article{Agarwal2020,
	title        = {{Entity Linking via Dual and Cross-Attention Encoders}},
	author       = {Agarwal, Oshin and Bikel, Daniel M.},
	year         = 2020,
	url          = {http://arxiv.org/abs/2004.03555},
	abstract     = {Entity Linking has two main open areas of research: 1) generate candidate entities without using alias tables and 2) generate more contextual representations for both mentions and entities. Recently, a solution has been proposed for the former as a dual-encoder entity retrieval system (Gillick et al., 2019) that learns mention and entity representations in the same space, and performs linking by selecting the nearest entity to the mention in this space. In this work, we use this retrieval system solely for generating candidate entities. We then rerank the entities by using a cross-attention encoder over the target mention and each of the candidate entities. Whereas a dual encoder approach forces all information to be contained in the small, fixed set of vector dimensions used to represent mentions and entities, a crossattention model allows for the use of detailed information (read: features) from the entirety of each {\textless}mention, context, candidate entity{\textgreater} tuple. We experiment with features used in the reranker including different ways of incorporating document-level context. We achieve state-of-the-art results on TACKBP-2010 dataset, with 92.05{\%} accuracy. Furthermore, we show how the rescoring model generalizes well when trained on the larger CoNLL-2003 dataset and evaluated on TACKBP-2010.},
	archiveprefix = {arXiv},
	arxivid      = {2004.03555},
	eprint       = {2004.03555},
	file         = {:home/ferran/Dropbox/Presentations{\&}Applications/BenevolentAI/Internship/Literature/2004.03555.pdf:pdf}
}
@article{agarwal2021entity,
	title        = {Entity Linking and Discovery via Arborescence-based Supervised Clustering},
	author       = {Agarwal, Dhruv and Angell, Rico and Monath, Nicholas and McCallum, Andrew},
	year         = 2021,
	journal      = {arXiv preprint arXiv:2109.01242}
}
@article{Aggarwal2012,
	title        = {{MINING TEXT DATA Edited}},
	author       = {Aggarwal, Charu C. and Xhai, ChengXiang},
	year         = 2012,
	journal      = {Mining text data},
	volume       = 8,
	pages        = {77 -- 128},
	doi          = {10.1007/978-1-4614-3223-4},
	isbn         = {978-1-4614-3222-7},
	issn         = {1098-6596},
	url          = {http://link.springer.com/10.1007/978-1-4614-3223-4},
	abstract     = {Predicting the binding mode of flexible polypeptides to proteins is an important task that falls outside the domain of applicability of most small molecule and protein−protein docking tools. Here, we test the small molecule flexible ligand docking program Glide on a set of 19 non-$\alpha$-helical peptides and systematically improve pose prediction accuracy by enhancing Glide sampling for flexible polypeptides. In addition, scoring of the poses was improved by post-processing with physics-based implicit solvent MM- GBSA calculations. Using the best RMSD among the top 10 scoring poses as a metric, the success rate (RMSD ≤ 2.0 {\AA} for the interface backbone atoms) increased from 21{\%} with default Glide SP settings to 58{\%} with the enhanced peptide sampling and scoring protocol in the case of redocking to the native protein structure. This approaches the accuracy of the recently developed Rosetta FlexPepDock method (63{\%} success for these 19 peptides) while being over 100 times faster. Cross-docking was performed for a subset of cases where an unbound receptor structure was available, and in that case, 40{\%} of peptides were docked successfully. We analyze the results and find that the optimized polypeptide protocol is most accurate for extended peptides of limited size and number of formal charges, defining a domain of applicability for this approach.},
	archiveprefix = {arXiv},
	arxivid      = {arXiv:1011.1669v3},
	eprint       = {arXiv:1011.1669v3},
	file         = {:home/ferran/Downloads/text-content.pdf:pdf},
	pmid         = 25246403
}
@book{Aggarwal2012a,
	title        = {{Aggarwal - Mining Text Data}},
	author       = {Aggarwal},
	year         = 2012,
	isbn         = 9781461432234,
	file         = {:home/ferran/Dropbox/Upgrade/2012 Mining Text Data.pdf:pdf}
}
@article{Al-Olimat2018,
	title        = {{A Practical Incremental Learning Framework For Sparse Entity Extraction}},
	author       = {Al-Olimat, Hussein S. and Gustafson, Steven and Mackay, Jason and Thirunarayan, Krishnaprasad and Sheth, Amit},
	year         = 2018,
	url          = {http://arxiv.org/abs/1806.09751},
	abstract     = {This work addresses challenges arising from extracting entities from textual data, including the high cost of data annotation, model accuracy, selecting appropriate evaluation criteria, and the overall quality of annotation. We present a framework that integrates Entity Set Expansion (ESE) and Active Learning (AL) to reduce the annotation cost of sparse data and provide an online evaluation method as feedback. This incremental and interactive learning framework allows for rapid annotation and subsequent extraction of sparse data while maintaining high accuracy. We evaluate our framework on three publicly available datasets and show that it drastically reduces the cost of sparse entity annotation by an average of 85{\%} and 45{\%} to reach 0.9 and 1.0 F-Scores respectively. Moreover, the method exhibited robust performance across all datasets.},
	archiveprefix = {arXiv},
	arxivid      = {1806.09751},
	eprint       = {1806.09751},
	file         = {:home/ferran/.local/share/data/Mendeley Ltd./Mendeley Desktop/Downloaded/Al-Olimat et al. - 2018 - A Practical Incremental Learning Framework For Sparse Entity Extraction.pdf:pdf}
}
@article{Alammar2019,
	title        = {{The Illustrated Word2vec Personality Embeddings : What are you like ?}},
	author       = {Alammar, Jay},
	year         = 2019,
	pages        = {1--32},
	file         = {:home/ferran/Downloads/The Illustrated Word2vec – Jay Alammar – Visualizing machine learning one concept at a time.pdf:pdf}
}
@article{Allahyari2017,
	title        = {{A Brief Survey of Text Mining: Classification, Clustering and Extraction Techniques}},
	author       = {Allahyari, Mehdi and Pouriyeh, Seyedamin and Assefi, Mehdi and Safaei, Saied and Trippe, Elizabeth D. and Gutierrez, Juan B. and Kochut, Krys},
	year         = 2017,
	url          = {http://arxiv.org/abs/1707.02919},
	abstract     = {The amount of text that is generated every day is increasing dramatically. This tremendous volume of mostly unstructured text cannot be simply processed and perceived by computers. Therefore, efficient and effective techniques and algorithms are required to discover useful patterns. Text mining is the task of extracting meaningful information from text, which has gained significant attentions in recent years. In this paper, we describe several of the most fundamental text mining tasks and techniques including text pre-processing, classification and clustering. Additionally, we briefly explain text mining in biomedical and health care domains.},
	archiveprefix = {arXiv},
	arxivid      = {1707.02919},
	eprint       = {1707.02919},
	file         = {:home/ferran/Downloads/1707.02919.pdf:pdf},
	keywords     = {classification,clustering,infor-,information retrieval,text mining}
}
@book{AmericanPsychiatricAssociation2013,
	title        = {{Diagnostic and Statistical Manual of Mental Disorders}},
	author       = {{American Psychiatric Association}},
	year         = 2013,
	booktitle    = {Arlington},
	pages        = 991,
	doi          = {10.1176/appi.books.9780890425596.744053},
	isbn         = {089042554X},
	issn         = {2317-1782},
	url          = {http://encore.llu.edu/iii/encore/record/C{\_}{\_}Rb1280248{\_}{\_}SDSM-V{\_}{\_}P0,2{\_}{\_}Orightresult{\_}{\_}X3;jsessionid=ABB7428ECBC4BA66625EDD0E0C5AAFA5?lang=eng{\&}suite=cobalt{\%}5Cnhttp://books.google.com/books?id=EIbMlwEACAAJ{\&}pgis=1},
	abstract     = {This new edition of Diagnostic and Statistical Manual of Mental Disorders (DSM-5?), used by clinicians and researchers to diagnose and classify mental disorders, is the product of more than 10 years of effort by hundreds of international experts in all aspects of mental health. Their dedication and hard work have yielded an authoritative volume that defines and classifies mental disorders in order to improve diagnoses, treatment, and research. The criteria are concise and explicit, intended to facilitate an objective assessment of symptom presentations in a variety of clinical settings -- inpatient, outpatient, partial hospital, consultation-liaison, clinical, private practice, and primary care. New features and enhancements make DSM-5? easier to use across all settings: ? The chapter organization reflects a lifespan approach, with disorders typically diagnosed in childhood (such as neurodevelopmental disorders) at the beginning of the manual, and those more typical of older adults (such as neurocognitive disorders) placed at the end. Also included are age-related factors specific to diagnosis. ? The latest findings in neuroimaging and genetics have been integrated into each disorder along with gender and cultural considerations.? The revised organizational structure recognizes symptoms that span multiple diagnostic categories, providing new clinical insight in diagnosis. ? Specific criteria have been streamlined, consolidated, or clarified to be consistent with clinical practice (including the consolidation of autism disorder, Asperger's syndrome, and pervasive developmental disorder into autism spectrum disorder; the streamlined classification of bipolar and depressive disorders; the restructuring of substance use disorders for consistency and clarity; and the enhanced specificity for major and mild neurocognitive disorders).? Dimensional assessments for research and validation of clinical results have been provided.? Both ICD-9-CM and ICD-10-CM codes are included for each disorder, and the organizational structure is consistent with the new ICD-11 in development. The Diagnostic and Statistical Manual of Mental Disorders, Fifth Edition, is the most comprehensive, current, and critical resource for clinical practice available to today's mental health clinicians and researchers of all orientations. The information contained in the manual is also valuable to other physicians and health professionals, including psychologists, counselors, nurses, and occupational and rehabilitation therapists, as well as social workers and forensic and legal specialists.},
	archiveprefix = {arXiv},
	arxivid      = {arXiv:1011.1669v3},
	eprint       = {arXiv:1011.1669v3},
	keywords     = {diagnostic and statistical manual,mental disorder},
	pmid         = 24413388
}
@misc{Anagnostou2011a,
	title        = {{Review of neuroimaging in autism spectrum disorders: What have we learned and where we go from here}},
	author       = {Anagnostou, Evdokia and Taylor, Margot J.},
	year         = 2011,
	booktitle    = {Molecular Autism},
	volume       = 2,
	number       = 1,
	doi          = {10.1186/2040-2392-2-4},
	isbn         = {2040-2392 (Electronic)},
	issn         = 20402392,
	abstract     = {Autism spectrum disorder (ASD) refers to a syndrome of social communication deficits and repetitive behaviors or restrictive interests. It remains a behaviorally defined syndrome with no reliable biological markers. The goal of this review is to summarize the available neuroimaging data and examine their implication for our understanding of the neurobiology of ASD. Although there is variability in the literature on structural magnetic resonance literature (MRI), there is evidence of volume abnormalities in both grey and white matter, with a suggestion of some region-specific differences. Early brain overgrowth is probably the most replicated finding in a subgroup of people with ASD, and new techniques, such as cortical-thickness measurements and surface morphometry have begun to elucidate in more detail the patterns of abnormalities as they evolve with age, and are implicating specific neuroanatomical or neurodevelopmental processes. Functional MRI and diffusion tensor imaging techniques suggest that such volume abnormalities are associated with atypical functional and structural connectivity in the brain, and researchers have begun to use magnetic resonance spectroscopy (MRS) techniques to explore the neurochemical substrate of such abnormalities. The data from multiple imaging methods suggests that ASD is associated with an atypically connected brain. We now need to further clarify such atypicalities, and start interpreting them in the context of what we already know about typical neurodevelopmental processes including migration and organization of the cortex. Such an approach will allow us to relate imaging findings not only to behavior, but also to genes and their expression, which may be related to such processes, and to further our understanding of the nature of neurobiologic abnormalities in ASD.},
	archiveprefix = {arXiv},
	arxivid      = {NIHMS150003},
	eprint       = {NIHMS150003},
	pmid         = 21501488
}
@article{Ananiadou2006,
	title        = {{Text Mining for Biology and Biomedicine}},
	author       = {Ananiadou, Sophia and McNaught, John},
	year         = 2006,
	journal      = {Computational Linguistics},
	doi          = {10.1162/coli.2007.33.1.135},
	isbn         = {158053984X},
	issn         = {08912017},
	abstract     = {With the volume of biomedical research growing exponentially worldwide, the demand for information retrieval expertise in the field has never been greater. Here{\"{A}}{\^{o}}s the first guide for bioinformatics practitioners that puts the full range of biological text mining tools and techniques at their fingertips in a single dedicated volume. It describes the methods of natural language processing (NLP) and their applications in the biological domain, and spells out the various lexical, terminological, and ontological resources at their disposal {\"{A}}" and how best to utilize them. Readers see how terminology management tools like term extraction and term structuring facilitate effective mining, and learn ways to readily identify biomedical named entities and abbreviations. The book explains how to deploy various information extraction methods for biological applications. It helps professionals evaluate and optimize text mining systems, and includes techniques for integrating text mining and data mining efforts to further facilitate biological analyses. Both a critical review of the state of the art and a solution-focused guide packed with {\"{A}}{\'{u}}how to{\"{A}}{\`{u}} insight, this first-of- its-kind work will prove indispensable for seasoned and first-time bioinformatics researchers alike.}
}
@article{Andes2003,
	title        = {{Pharmacokinetics and pharmacodynamics in the development of antifungal compounds}},
	author       = {Andes, D},
	year         = 2003,
	journal      = {Curr.Opin Investig Drugs},
	volume       = 4,
	number       = 8,
	pages        = {991--998},
	issn         = 14724472,
	abstract     = {Antimicrobial pharmacodynamics describe the relationship between drug exposure and treatment outcome. Pharmacodynamic studies provide information useful for dose level and dosing interval selection and for the development of in vitro susceptibility guidelines. Pharmacodynamic observations from animal model studies have proven useful for outcome predictions in the treatment of human infections. The strength of these predictions has been demonstrated most clearly for antibacterial drugs. Recent studies suggest that similar analyses may also be useful for antifungal drug development},
	keywords     = {Animal,Animal Model,Animals,Antifungal Agent,Antifungal Agents,Area Under Curve,Clinical Trials,Disease,Disease Models,Drug Design,Fungi,Guidelines,Human,Humans,In Vitro,Microbial Sensitivity Tests,Mycoses,Treatment Outcome,Triazole,Triazoles,Universities,Wisconsin,antifungal,blood,development,drug,drug effects,drug therapy,infection,infectious disease,level,microbiology,model,pharmacodynamics,pharmacokinetics,pharmacology,review,susceptibility,treatment},
	pmid         = 14508883
}
@inproceedings{angell2021clustering,
	title        = {Clustering-based Inference for Biomedical Entity Linking},
	author       = {Angell, Rico and Monath, Nicholas and Mohan, Sunil and Yadav, Nishant and McCallum, Andrew},
	year         = 2021,
	booktitle    = {Proceedings of the 2021 Conference of the North American Chapter of the Association for Computational Linguistics: Human Language Technologies},
	pages        = {2598--2608}
}
@article{Arbabshirani2017,
	title        = {{Single subject prediction of brain disorders in neuroimaging: Promises and pitfalls}},
	author       = {Arbabshirani, Mohammad R and Plis, Sergey and Sui, Jing and Calhoun, Vince D},
	year         = 2017,
	journal      = {NeuroImage},
	doi          = {10.1016/j.neuroimage.2016.02.079},
	isbn         = {1095-9572(Electronic);1053-8119(Print)},
	issn         = 10959572,
	abstract     = {Neuroimaging-based single subject prediction of brain disorders has gained increasing attention in recent years. Using a variety of neuroimaging modalities such as structural, functional and diffusion MRI, along with machine learning techniques, hundreds of studies have been carried out for accurate classification of patients with heterogeneous mental and neurodegenerative disorders such as schizophrenia and Alzheimer's disease. More than 500 studies have been published during the past quarter century on single subject prediction focused on a multiple brain disorders. In the first part of this study, we provide a survey of more than 200 reports in this field with a focus on schizophrenia, mild cognitive impairment (MCI), Alzheimer's disease (AD), depressive disorders, autism spectrum disease (ASD) and attention-deficit hyperactivity disorder (ADHD). Detailed information about those studies such as sample size, type and number of extracted features and reported accuracy are summarized and discussed. To our knowledge, this is by far the most comprehensive review of neuroimaging-based single subject prediction of brain disorders. In the second part, we present our opinion on major pitfalls of those studies from a machine learning point of view. Common biases are discussed and suggestions are provided. Moreover, emerging trends such as decentralized data sharing, multimodal brain imaging, differential diagnosis, disease subtype classification and deep learning are also discussed. Based on this survey, there is extensive evidence showing the great potential of neuroimaging data for single subject prediction of various disorders. However, the main bottleneck of this exciting field is still the limited sample size, which could be potentially addressed by modern data sharing models such as the ones discussed in this paper. Emerging big data technologies and advanced data-intensive machine learning methodologies such as deep learning have coincided with an increasing need for accurate, robust and generalizable single subject prediction of brain disorders during an exciting time. In this report, we survey the past and offer some opinions regarding the road ahead.},
	archiveprefix = {arXiv},
	arxivid      = 15334406,
	eprint       = 15334406,
	keywords     = {Brain disorders,Classification,Machine learning,Neuroimaging,Prediction},
	pmid         = 27012503
}
@article{Archie2012,
	title        = {{Social status predicts wound healing in wild baboons}},
	author       = {Archie, E. A. and Altmann, J. and Alberts, S. C.},
	year         = 2012,
	journal      = {Proceedings of the National Academy of Sciences},
	volume       = 109,
	number       = 23,
	pages        = {9017--9022},
	doi          = {10.1073/pnas.1206391109},
	isbn         = {0027-8424},
	issn         = {0027-8424},
	url          = {http://www.pnas.org/cgi/doi/10.1073/pnas.1206391109},
	abstract     = {Social status can have striking effects on health in humans and other animals, but the causes often are unknown. In male vertebrates, status-related differences in health may be influenced by correlates of male social status that suppress immune responses. Immunosuppressive correlates of low social status may include chronic social stress, poor physical condition, and old age; the immunosuppressive correlates of high status may include high testosterone and energetic costs of reproduction. Here we test whether these correlates could create status-related differences in immune function by measuring the incidence of illness and injury and then examining healing rates in a 27-y data set of natural injuries and illnesses in wild baboon males. We found no evidence that the high testosterone and intense reproductive effort associated with high rank suppress immune responses. Instead, high-ranking males were less likely to become ill, and they recovered more quickly than low-ranking males, even controlling for differences in age. Notably, alpha males, who experience high glucocorticoids, as well as the highest testosterone and reproductive effort, healed significantly faster than other males, even other high-ranking males. We discuss why alpha males seem to escape from the immunosuppressive costs of glucocorticoids but low-ranking males do not, including the idea that glucocorticoids' effects depend on an individual's physiological and social context.},
	pmid         = 22615389
}
@incollection{Arnemann2018,
	title        = {{NCBI}},
	author       = {Arnemann, J.},
	year         = 2018,
	booktitle    = {Lexikon der Medizinischen Laboratoriumsdiagnostik},
	doi          = {10.1007/978-3-662-49054-9_3540-1},
	abstract     = {The recent emergence of multidrug resistance (MDR) in Acinetobacter baumannii has raised concern in health care settings worldwide. In order to understand the repertoire of resistance determinants and their organization and origins, we compared the genome sequences of three MDR and three drug-susceptible A. baumannii isolates. The entire MDR phenotype can be explained by the acquisition of discrete resistance determinants distributed throughout the genome. A comparison of closely related MDR and drug-susceptible isolates suggests that drug efflux may be a less significant contributor to resistance to certain classes of antibiotics than inactivation enzymes are. A resistance island with a variable composition of resistance determinants interspersed with transposons, integrons, and other mobile genetic elements is a significant but not universal contributor to the MDR phenotype. Four hundred seventy-five genes are shared among all six clinical isolates but absent from the related environmental species Acinetobacter baylyi ADP1. These genes are enriched for transcription factors and transporters and suggest physiological features of A. baumannii that are related to adaptation for growth in association with humans.}
}
@article{Aronson2010,
	title        = {{An overview of MetaMap: Historical perspective and recent advances}},
	author       = {Aronson, Alan R. and Lang, Fran{\c{c}}ois Michel},
	year         = 2010,
	journal      = {Journal of the American Medical Informatics Association},
	doi          = {10.1136/jamia.2009.002733},
	issn         = 10675027,
	abstract     = {MetaMap is a widely available program providing access to the concepts in the unified medical language system (UMLS) Metathesaurus from biomedical text. This study reports on MetaMap's evolution over more than a decade, concentrating on those features arising out of the research needs of the biomedical informatics community both within and outside of the National Library of Medicine. Such features include the detection of author-defined acronyms/abbreviations, the ability to browse the Metathesaurus for concepts even tenuously related to input text, the detection of negation in situations in which the polarity of predications is important, word sense disambiguation (WSD), and various technical and algorithmic features. Near-term plans for MetaMap development include the incorporation of chemical name recognition and enhanced WSD.},
	pmid         = 20442139
}
@article{artstein2008inter,
	title        = {Inter-coder agreement for computational linguistics},
	author       = {Artstein, Ron and Poesio, Massimo},
	year         = 2008,
	journal      = {Computational Linguistics},
	publisher    = {MIT Press One Rogers Street, Cambridge, MA 02142-1209, USA journals-info~…},
	volume       = 34,
	number       = 4,
	pages        = {555--596}
}
@article{Aryal2019,
	title        = {{A new simple and effective measure for bag-of-word inter-document similarity measurement}},
	author       = {Aryal, Sunil and Ting, Kai Ming and Washio, Takashi and Haffari, Gholamreza},
	year         = 2019,
	pages        = {1--20},
	url          = {http://arxiv.org/abs/1902.03402},
	abstract     = {To measure the similarity of two documents in the bag-of-words (BoW) vector representation, different term weighting schemes are used to improve the performance of cosine similarity---the most widely used inter-document similarity measure in text mining. In this paper, we identify the shortcomings of the underlying assumptions of term weighting in the inter-document similarity measurement task; and provide a more fit-to-the-purpose alternative. Based on this new assumption, we introduce a new simple but effective similarity measure which does not require explicit term weighting. The proposed measure employs a more nuanced probabilistic approach than those used in term weighting to measure the similarity of two documents w.r.t each term occurring in the two documents. Our empirical comparison with the existing similarity measures using different term weighting schemes shows that the new measure produces (i) better results in the binary BoW representation; and (ii) competitive and more consistent results in the term-frequency-based BoW representation.},
	archiveprefix = {arXiv},
	arxivid      = {1902.03402},
	eprint       = {1902.03402},
	file         = {:home/ferran/Downloads/1902.03402.pdf:pdf},
	keywords     = {bm25,cosine similarity,inter-document similarity,tf-idf term weighting}
}
@article{Atp2004,
	title        = {{Cell damage}},
	author       = {Atp, If and Lethal, Apoptosis},
	year         = 2004,
	pages        = {1--2}
}
@article{Atsumori2010,
	title        = {{Noninvasive imaging of prefrontal activation during attention-demanding tasks performed while walking using a wearable optical topography system}},
	author       = {Atsumori, Hirokazu},
	year         = 2010,
	journal      = {Journal of Biomedical Optics},
	volume       = 15,
	number       = 4,
	pages        = {046002},
	doi          = {10.1117/1.3462996},
	isbn         = 8149296611,
	issn         = {1083-3668},
	url          = {http://biomedicaloptics.spiedigitallibrary.org/article.aspx?doi=10.1117/1.3462996},
	abstract     = {Optical topography (OT) based on near-infrared spectroscopy is a noninvasive technique for mapping the relative concentration changes in oxygenated and deoxygenated hemoglobin (oxy- and deoxy-Hb, respectively) in the human cerebral cortex. In our previous study, we developed a small and light wearable optical topography (WOT) system that covers the entire forehead for monitoring prefrontal activation. In the present study, we examine whether the WOT system is applicable to OT measurement while walking, which has been difficult with conventional OT systems. We conduct OT measurements while subjects perform an attention-demanding (AD) task of balancing a ping-pong ball on a small card while walking. The measured time course and power spectra of the relative concentration changes in oxy- and deoxy-Hb show that the step-related changes in the oxy- and deoxy-Hb signals are negligible compared to the task-related changes. Statistical assessment of the task-related changes in the oxy-Hb signals show that the dorsolateral prefrontal cortex and rostral prefrontal area are significantly activated during the AD task. These results suggest that our functional imaging technique with the WOT system is applicable to OT measurement while walking, and will be a powerful tool for evaluating brain activation in a natural environment.},
	keywords     = {12,20,2009,2010,25,30,accepted for publication may,attention,paper 09373rr received aug,published online jul,revised manuscript received apr,walking,wearable optical topography},
	pmid         = 20799804
}
@article{augenstein2018multi,
	title        = {Multi-task learning of pairwise sequence classification tasks over disparate label spaces},
	author       = {Augenstein, Isabelle and Ruder, Sebastian and S{\o}gaard, Anders},
	year         = 2018,
	journal      = {arXiv preprint arXiv:1802.09913}
}
@article{ba2016layer,
	title        = {Layer normalization},
	author       = {Ba, Jimmy Lei and Kiros, Jamie Ryan and Hinton, Geoffrey E},
	year         = 2016,
	journal      = {arXiv preprint arXiv:1607.06450}
}
@article{BacillusCirculansKokiHorikoshi1958,
	title        = {{Studies on Autolysis of Aspergillus}},
	author       = {{Bacillus Circulans Koki Horikoshi}, B Y and Sakaguchi, Kin-ichiro},
	year         = 1958,
	journal      = {J. Gen. Appl. Microbiol},
	volume       = 4,
	number       = 1,
	pages        = {279--283},
	doi          = {10.1271/nogeikagaku1924.32.8_603},
	issn         = {0002-1407},
	abstract     = {In the previous paper,(' in which the autolysis of Asp. oryzae mycelial cells caused by the presence of solvents such as toluene, xylene, and benzene was studied, it was found that the autolytic phenomena of the mold are accompanied by the liberation of both hexoses and amino acids. However, since unnatural agents such as toluene were required to cause this type of autolysis, it seems more desirable to make further investigations of more natural conditions which could present us the real mechanism of the lysis of mold cells. Though a great deal of investigations on the lysis of bacteria have appeared,{\~{}}2{\~{}} little information has yet been presented concerning the organisms which have lytic activity towards the cell-walls of fungal mycelium. However, it has been well known that the contamination of a certain becteria causes an increase of the pH value of the medium and accelerates the so-called " autolysis " during the cultivation of fungi. During the search for the microorganism causing the lysis of fungal cells, a certain bacterial strain was found to have strong lytic activity towards the cell-wall of some fungi. In this report, some information is presented pertaining to the isolation of the lytic enzyme from this strain and the mecha-nism of the action of the enzyme on the cell-walls. MATERIALS AND METHODS Metehod for the isolation of bacteria which have lytic activity towards fungi. Aspergillus oryzae (S-4-15) was grown by the shake-flask culture in a medium containing the following: starch 35 g., polypepton 20 g., KH2PO4 5 g., and MgSO4.7H20 2.5 g., in 1000 ml. of tap water (pH 5.6). After 72 hours' cultivation at 37°C, soil was added to the culture and shake-culture was continued. After 2-4 days, a bacteria which possesed lytic activity towards fungi, was isolated from the culture, in which all fungal mycelium had already disappeared.}
}
@article{Bada2014,
	title        = {{Mapping of biomedical text to concepts of lexicons, terminologies, and ontologies}},
	author       = {Bada, Michael},
	year         = 2014,
	journal      = {Methods in Molecular Biology},
	doi          = {10.1007/978-1-4939-0709-0_3},
	issn         = 10643745,
	abstract     = {Concept mapping is a fundamental task in biomedical text mining in which textual mentions of concepts of interest are annotated with specific entries of lexicons, terminologies, ontologies, or databases representing these concepts. Though there has been a significant amount of research, there are still a limited number of practical, publicly available tools for concept mapping of biomedical text specified by the user as an independent task. In this chapter, several tools that can automatically map biomedical text to concepts from a wide range of terminological resources are presented, followed by those that can map to more restricted sets of these resources. This presentation is intended to serve as a guide to researchers without a background in biomedical concept mapping of text for the selection of an appropriate tool based on usability, scalability, configurability, balance between precision and recall, and the desired set of terminological resources with which to annotate the text. Only with effective automatic concept-mapping tools will systems be able to scalably analyze the biomedical literature and other large sets of documents as a fundamental part of more complex text-mining tasks such as information extraction and hypothesis evaluation and generation.},
	keywords     = {Annotation,Concept mapping,Concept normalization,Concept recognition,Ontologies,Terminologies,Vocabularies}
}
@article{bahdanau2014neural,
	title        = {Neural machine translation by jointly learning to align and translate},
	author       = {Bahdanau, Dzmitry and Cho, Kyunghyun and Bengio, Yoshua},
	year         = 2014,
	journal      = {arXiv preprint arXiv:1409.0473}
}
@article{baker2016automatic,
	title        = {Automatic semantic classification of scientific literature according to the hallmarks of cancer},
	author       = {Baker, Simon and Silins, Ilona and Guo, Yufan and Ali, Imran and H{\"o}gberg, Johan and Stenius, Ulla and Korhonen, Anna},
	year         = 2016,
	journal      = {Bioinformatics},
	publisher    = {Oxford University Press},
	volume       = 32,
	number       = 3,
	pages        = {432--440}
}
@article{Balakrishnan2014,
	title        = {{Stemming and Lemmatization: A Comparison of Retrieval Performances}},
	author       = {Balakrishnan, Vimala and Ethel, Lloyd-Yemoh},
	year         = 2014,
	journal      = {Lecture Notes on Software Engineering},
	volume       = 2,
	number       = 3,
	pages        = {262--267},
	doi          = {10.7763/lnse.2014.v2.134},
	issn         = 23013559,
	abstract     = {The current study proposes to compare document retrieval precision performances based on language modeling techniques, particularly stemming and lemmatization. Stemming is a procedure to reduce all words with the same stem to a common form whereas lemmatization removes inflectional endings and returns the base or dictionary form of a word. Comparisons were also made between these two techniques with a baseline ranking algorithm (i.e. with no language processing). A search engine was developed and the algorithms were tested based on a test collection. Both mean average precisions and histograms indicate stemming and lemmatization to outperform the baseline algorithm. As for the language modeling techniques, lemmatization produced better precision compared to stemming, however the differences are insignificant. Overall the findings suggest that language modeling techniques improves document retrieval, with lemmatization}
}
@article{Balamurugan2015,
	title        = {{a Review on Various Text Mining Techniques and Algorithms}},
	author       = {Balamurugan, R and Pushpa, S},
	year         = 2015,
	journal      = {JNU convention centre Jawaharlal Nehru University New Delhi},
	pages        = {838--844},
	url          = {http://data.conferenceworld.in/ICRISEM2/P837-848.pdf},
	abstract     = {Text mining is the method of extracting meaningful information or knowledge or patterns from the available text documents from various sources. The pattern discovery from the text and document organization of document is a well-known problem in data mining. At present world, the amount of stored information has been enormously increasing day by day which is generally in the unstructured form and cannot be used for any processing to extract useful information, so different techniques such as classification, clustering and information extraction are available under the category of text mining. In order to find an efficient and effective technique for text categorization, various techniques of text categorization is recently developed. Some of them are supervised and some of them unsupervised manner of document arrangement. In this paper, focus is text mining process, different method of text categorization, cluster analysis for text documents, the basic differences between relative terminologies on the basis of process, model and the algorithms used, a comparison between text mining techniques on the basis of algorithms, models and tools used. In addition of that a new text mining technique is proposed for future implementation},
	file         = {:home/ferran/Dropbox/Upgrade/41007e4336e9214cc905d79d1d163399eb13.pdf:pdf},
	keywords     = {Classification,Clustering,Summarization,Techniques,and Algorithms}
}
@book{Balog2018,
	title        = {{Entity-Oriented Search}},
	author       = {Balog, Krisztian},
	year         = 2018,
	volume       = 39,
	doi          = {10.1007/978-3-319-93935-3},
	isbn         = {978-3-319-93933-9},
	url          = {https://eos-book.org},
	abstract     = {This open access book covers all facets of entity-oriented search—where “search” can be interpreted in the broadest sense of information access—from a unified point of view, and provides a coherent and comprehensive overview of the state of the art. It represents the first synthesis of research in this broad and rapidly developing area. Selected topics are discussed in-depth, the goal being to establish fundamental techniques and methods as a basis for future research and development. Additional topics are treated at a survey level only, containing numerous pointers to the relevant literature. A roadmap for future research, based on open issues and challenges identified along the way, rounds out the book.The book is divided into three main parts, sandwiched between introductory and concluding chapters. The first two chapters introduce readers to the basic concepts, provide an overview of entity-oriented search tasks, and present the various types and sources of data that will be used throughout the book. Part I deals with the core task of entity ranking: given a textual query, possibly enriched with additional elements or structural hints, return a ranked list of entities. This core task is examined in a number of different variants, using both structured and unstructured data collections, and numerous query formulations. In turn, Part II is devoted to the role of entities in bridging unstructured and structured data. Part III explores how entities can enable search engines to understand the concepts, meaning, and intent behind the query that the user enters into the search box, and how they can provide rich and focused responses (as opposed to merely a list of documents)—a process known as semantic search. The final chapter concludes the book by discussing the limitations of current approaches, and suggesting directions for future research.Researchers and graduate students are the primary target audience of this book. A general background in information retrieval is sufficient to follow the material, including an understanding of basic probability and statistics concepts as well as a basic knowledge of machine learning concepts and supervised learning algorithms.},
	file         = {:home/ferran/Dropbox/Presentations{\&}Applications/BenevolentAI/Internship/Literature/2018{\_}Book{\_}Entity-OrientedSearch.pdf:pdf}
}
@article{Bardou1998,
	title        = {{Mechanism of isoniazid uptake in Mycobacterium tuberculosis}},
	author       = {Bardou, Fabienne and Raynaud, Catherine and Ramos, Corinne and Lan{\'{e}}elle, Marie Antoinette and Lan{\'{e}}elle, Gilbert},
	year         = 1998,
	journal      = {Microbiology},
	volume       = 144,
	number       = 9,
	pages        = {2539--2544},
	doi          = {10.1099/00221287-144-9-2539},
	isbn         = {1350-0872},
	issn         = 13500872,
	abstract     = {Initial transport kinetics of isoniazid (INH) and its uptake at the plateau were studied in Mycobacterium tuberculosis H37Rv under various experimental conditions. The initial uptake velocity increased linearly with INH concentration from 2 x 10(-6) M to 10(-2) M. It was modified neither by addition of a protonophore that abolished proline transport, nor following ATP depletion by arsenate, which inhibited glycerol uptake, two transport processes taken as controls for secondary active transport and facilitated diffusion, respectively. Microaerobiosis or low temperature (4 degrees C) were without effect on initial uptake. It is thus likely that INH transport in M. tuberculosis proceeds by a passive diffusion mechanism, and that catalase-peroxidase (KatG) is not involved in the actual transport. However, conditions inhibiting KatG activity (high INH concentration, microaerobiosis, low temperature) decrease cell radioactivity at the uptake plateau. It is proposed that INH transport occurs by passive diffusion. KatG is involved only in the intracellular accumulation of oxidized derivatives of INH, especially of isonicotinic acid, which is trapped inside cells in its ionized form. This model explains observed and previously known characteristics of the accumulation of radioactivity in the presence of [14C]INH for various species and strains of mycobacteria.},
	keywords     = {Isoniazid,Isoniazid metabolism,Isoniazid transport,Mycobacterium tuberculosis},
	pmid         = 9782502
}
@article{Barker2014,
	title        = {{Pharmacokinetic/pharmacodynamic modelling approaches in paediatric infectious diseases and immunology}},
	author       = {Barker, Charlotte I.S. and Germovsek, Eva and Hoare, Rollo L. and Lestner, Jodi M. and Lewis, Joanna and Standing, Joseph F.},
	year         = 2014,
	journal      = {Advanced Drug Delivery Reviews},
	publisher    = {Elsevier B.V.},
	volume       = 73,
	pages        = {127--139},
	doi          = {10.1016/j.addr.2014.01.002},
	issn         = 18728294,
	url          = {http://dx.doi.org/10.1016/j.addr.2014.01.002},
	abstract     = {Pharmacokinetic/pharmacodynamic (PKPD) modelling is used to describe and quantify dose-concentration-effect relationships. Within paediatric studies in infectious diseases and immunology these methods are often applied to developing guidance on appropriate dosing. In this paper, an introduction to the field of PKPD modelling is given, followed by a review of the PKPD studies that have been undertaken in paediatric infectious diseases and immunology. The main focus is on identifying the methodological approaches used to define the PKPD relationship in these studies. The major findings were that most studies of infectious diseases have developed a PK model and then used simulations to define a dose recommendation based on a pre-defined PD target, which may have been defined in adults or in vitro. For immunological studies much of the modelling has focused on either PK or PD, and since multiple drugs are usually used, delineating the relative contributions of each is challenging. The use of dynamical modelling of in vitro antibacterial studies, and paediatric HIV mechanistic PD models linked with the PK of all drugs, are emerging methods that should enhance PKPD-based recommendations in the future. {\textcopyright} 2014 Elsevier B.V.},
	file         = {:home/ferran/.local/share/data/Mendeley Ltd./Mendeley Desktop/Downloaded/Barker et al. - 2014 - Pharmacokineticpharmacodynamic modelling approaches in paediatric infectious diseases and immunology.pdf:pdf},
	keywords     = {Antibacterial,Antifungal,Antimicrobial,Antiviral (and antiretrovirals),HIV viral and T-cell dynamics,Immune reconstitution,Non-linear mixed effects (NLME),Paediatrics,Pharmacokinetics/pharmacodynamics (PKPD)}
}
@article{Bateman2015,
	title        = {{UniProt: A hub for protein information}},
	author       = {Bateman, Alex and Martin, Maria Jesus and O'Donovan, Claire and Magrane, Michele and Apweiler, Rolf and Alpi, Emanuele and Antunes, Ricardo and Arganiska, Joanna and Bely, Benoit and Bingley, Mark and Bonilla, Carlos and Britto, Ramona and Bursteinas, Borisas and Chavali, Gayatri and Cibrian-Uhalte, Elena and {Da Silva}, Alan and {De Giorgi}, Maurizio and Dogan, Tunca and Fazzini, Francesco and Gane, Paul and Castro, Leyla Garcia and Garmiri, Penelope and Hatton-Ellis, Emma and Hieta, Reija and Huntley, Rachael and Legge, Duncan and Liu, Wudong and Luo, Jie and Macdougall, Alistair and Mutowo, Prudence and Nightingale, Andrew and Orchard, Sandra and Pichler, Klemens and Poggioli, Diego and Pundir, Sangya and Pureza, Luis and Qi, Guoying and Rosanoff, Steven and Saidi, Rabie and Sawford, Tony and Shypitsyna, Aleksandra and Turner, Edward and Volynkin, Vladimir and Wardell, Tony and Watkins, Xavier and Zellner, Hermann and Cowley, Andrew and Figueira, Luis and Li, Weizhong and McWilliam, Hamish and Lopez, Rodrigo and Xenarios, Ioannis and Bougueleret, Lydie and Bridge, Alan and Poux, Sylvain and Redaschi, Nicole and Aimo, Lucila and Argoud-Puy, Ghislaine and Auchincloss, Andrea and Axelsen, Kristian and Bansal, Parit and Baratin, Delphine and Blatter, Marie Claude and Boeckmann, Brigitte and Bolleman, Jerven and Boutet, Emmanuel and Breuza, Lionel and Casal-Casas, Cristina and {De Castro}, Edouard and Coudert, Elisabeth and Cuche, Beatrice and Doche, Mikael and Dornevil, Dolnide and Duvaud, Severine and Estreicher, Anne and Famiglietti, Livia and Feuermann, Marc and Gasteiger, Elisabeth and Gehant, Sebastien and Gerritsen, Vivienne and Gos, Arnaud and Gruaz-Gumowski, Nadine and Hinz, Ursula and Hulo, Chantal and Jungo, Florence and Keller, Guillaume and Lara, Vicente and Lemercier, Philippe and Lieberherr, Damien and Lombardot, Thierry and Martin, Xavier and Masson, Patrick and Morgat, Anne and Neto, Teresa and Nouspikel, Nevila and Paesano, Salvo and Pedruzzi, Ivo and Pilbout, Sandrine and Pozzato, Monica and Pruess, Manuela and Rivoire, Catherine and Roechert, Bernd and Schneider, Michel and Sigrist, Christian and Sonesson, Karin and Staehli, Sylvie and Stutz, Andre and Sundaram, Shyamala and Tognolli, Michael and Verbregue, Laure and Veuthey, Anne Lise and Wu, Cathy H. and Arighi, Cecilia N. and Arminski, Leslie and Chen, Chuming and Chen, Yongxing and Garavelli, John S. and Huang, Hongzhan and Laiho, Kati and McGarvey, Peter and Natale, Darren A. and Suzek, Baris E. and Vinayaka, C. R. and Wang, Qinghua and Wang, Yuqi and Yeh, Lai Su and Yerramalla, Meher Shruti and Zhang, Jian},
	year         = 2015,
	journal      = {Nucleic Acids Research},
	doi          = {10.1093/nar/gku989},
	issn         = 13624962,
	abstract     = {UniProt is an important collection of protein sequences and their annotations, which has doubled in size to 80 million sequences during the past year. This growth in sequences has prompted an extension of UniProt accession number space from 6 to 10 characters. An increasing fraction of new sequences are identical to a sequence that already exists in the database with the majority of sequences coming from genome sequencing projects. We have created a new proteome identifier that uniquely identifies a particular assembly of a species and strain or subspecies to help users track the provenance of sequences. We present a new website that has been designed using a user-experience design process. We have introduced an annotation score for all entries in UniProt to represent the relative amount of knowledge known about each protein. These scores will be helpful in identifying which proteins are the best characterized and most informative for comparative analysis. All UniProt data is provided freely and is available on the web at http://www.uniprot.org/.},
	pmid         = 25348405
}
@article{bekoulis2018joint,
	title        = {Joint entity recognition and relation extraction as a multi-head selection problem},
	author       = {Bekoulis, Giannis and Deleu, Johannes and Demeester, Thomas and Develder, Chris},
	year         = 2018,
	journal      = {Expert Systems with Applications},
	publisher    = {Elsevier},
	volume       = 114,
	pages        = {34--45}
}
@article{Beltagy2019,
	title        = {{SciBERT: Pretrained Contextualized Embeddings for Scientific Text}},
	author       = {Beltagy, Iz and Cohan, Arman and Lo, Kyle},
	year         = 2019,
	journal      = {ArXiV},
	abstract     = {Obtaining large-scale annotated data for NLP tasks in the scientific domain is challenging and expensive. We release SciBERT, a pretrained contextualized embedding model based on BERT (Devlin et al., 2018) to address the lack of high-quality, large-scale labeled scientific data. SciBERT leverages unsupervised pretraining on a large multi-domain corpus of scientific publications to improve performance on downstream scientific NLP tasks. We evaluate on a suite of tasks including sequence tagging, sentence classification and dependency parsing, with datasets from a variety of scientific domains. We demonstrate statistically significant improvements over BERT and achieve new state-of-the-art results on several of these tasks.},
	archiveprefix = {arXiv},
	arxivid      = {1903.10676},
	eprint       = {1903.10676}
}
@article{beltagy2020longformer,
	title        = {Longformer: The long-document transformer},
	author       = {Beltagy, Iz and Peters, Matthew E and Cohan, Arman},
	year         = 2020,
	journal      = {arXiv preprint arXiv:2004.05150}
}
@article{Bender2018,
	title        = {{Special Issue: Cheminformatics in Drug Discovery}},
	author       = {Bender, Andreas and Brown, Nathan},
	year         = 2018,
	journal      = {ChemMedChem},
	volume       = 13,
	number       = 6,
	pages        = {467--469},
	doi          = {10.1002/cmdc.201800123},
	issn         = 18607187,
	abstract     = {Digital Drug Discovery: Guest Editors Andreas Bender (University of Cambridge) and Nathan Brown (BenevolentAI) present the 20 articles included in this Special Issue on Cheminformatics in Drug Design. As they summarize each article, they also discuss the common themes within in silico drug discovery that these papers represent.},
	file         = {:home/ferran/.local/share/data/Mendeley Ltd./Mendeley Desktop/Downloaded/Bender, Brown - 2018 - Special Issue Cheminformatics in Drug Discovery.pdf:pdf}
}
@article{Berellini2019,
	title        = {{An Accurate In Vitro Prediction of Human VDss Based on the {\O}ie-Tozer Equation and Primary Physicochemical Descriptors. 3. Analysis and Assessment of Predictivity on a Large Dataset}},
	author       = {Berellini, Giuliano and Lombardo, Franco},
	year         = 2019,
	journal      = {Drug metabolism and disposition: the biological fate of chemicals},
	doi          = {10.1124/dmd.119.088914},
	issn         = {1521009X},
	abstract     = {We present a model for volume of distribution at steady state (VDss) prediction, via fraction unbound in tissues, from the {\O}ie-equation as an extension of our and other authors' previous work. It is based on easily determined or computed physicochemical descriptors such as logD7.4 and fi (7.4) (cationic fraction ionized at pH 7.4) in addition to fraction unbound in plasma (fup). We had collected, as part of other work, an extensive dataset of VDss and fup values and used the descriptors above, gathered from the literature, for a preliminary assessment of the robustness of the method applied to 191 different compounds belonging to different charge classes and scaffolds. After this step, we addressed the use of easily computed physicochemical descriptors and experimentally derived fup on the same data set and compare the results between the two approaches and against the {\O}ie-Tozer equation using in vivo data. This approach positions itself between fully computational models and scaling methods based on in vivo animal models or in vitro Kp (tissue:plasma) data utilizing model tissues. We consider it a useful and orthogonal complement to the two very diverse approaches mentioned yet requiring minimal in vitro experimental work. It offers a relatively inexpensive, rapid, intuitive, and simple way to predict VDss in humans, at a relatively early stage of the drug discovery. SIGNIFICANCE STATEMENT: This method allows the prediction of volume of distribution at steady state for small molecules in humans without the use of animal PK data because it utilizes only in vitro data. It is therefore amenable to use at early stages, simple, intuitive, animal-sparing, and quite accurate, and it may serve scaling efforts well. Furthermore, utilizing the same dataset, we show that the performance of a model using computed pKa and logD7.4, still using experimental fraction unbound in plasma, compares well with the model using experimentally derived values.}
}
@article{Bergstra2013,
	title        = {{Making a Science of Model Search: Hyperparameter Optimization in Hundreds of Dimensions for Vision Architectures}},
	author       = {Bergstra, J and Yamins, Daniel L K and Cox, D D},
	year         = 2013,
	journal      = {ICML},
	isbn         = {1938-7228},
	issn         = {1938-7228},
	abstract     = {Many computer vision algorithms depend on configuration settings that are typically hand-tuned in the course of evaluating the algorithm for a particular data set. While such parameter tuning is often presented as being incidental to the algorithm, correctly setting these parameter choices is frequently critical to realizing a method's full potential. Compounding matters, these parameters of-ten must be re-tuned when the algorithm is applied to a new problem domain, and the tuning process itself often depends on per-sonal experience and intuition in ways that are hard to quantify or describe. Since the performance of a given technique depends on both the fundamental quality of the al-gorithm and the details of its tuning, it is sometimes di to know whether a given technique is genuinely better, or simply bet-ter tuned. In this work, we propose a meta-modeling ap-proach to support automated hyperparam-eter optimization, with the goal of provid-ing practical tools that replace hand-tuning with a reproducible and unbiased optimiza-Proceedings of the 30 th International Conference on Ma-chine Learning, Atlanta, Georgia, USA, 2013. JMLR: W{\&}CP volume 28. Copyright 2013 by the author(s). tion process. Our approach is to expose the underlying expression graph of how a perfor-mance metric (e.g. classification accuracy on validation examples) is computed from hy-perparameters that govern not only how indi-vidual processing steps are applied, but even which processing steps are included. A hy-perparameter optimization algorithm trans-forms this graph into a program for opti-mizing that performance metric. Our ap-proach yields state of the art results on three disparate computer vision problems: a face-matching verification task (LFW), a face identification task (PubFig83) and an object recognition task (CIFAR-10), using a single broad class of feed-forward vision architec-tures.}
}
@inproceedings{Bergstra2013a,
	title        = {{Making a science of model search: Hyperparameter optimization in hundreds of dimensions for vision architectures}},
	author       = {Bergstra, J. and Yamins, D. and Cox, D. D.},
	year         = 2013,
	booktitle    = {30th International Conference on Machine Learning, ICML 2013},
	abstract     = {Many computer vision algorithms depend on configuration settings that are typically hand-tuned in the course of evaluating the algorithm for a particular data set. While such parameter tuning is often presented as being incidental to the algorithm, correctly setting these parameter choices is frequently critical to realizing a method's full potential. Compounding matters, these parameters often must be re-tuned when the algorithm is applied to a new problem domain, and the tuning process itself often depends on personal experience and intuition in ways that are hard to quantify or describe. Since the performance of a given technique depends on both the fundamental quality of the algorithm and the details of its tuning, it is sometimes difficult to know whether a given technique is genuinely better, or simply better tuned. In this work, we propose a meta-modeling approach to support automated hyperparameter optimization, with the goal of providing practical tools that replace hand-tuning with a reproducible and unbiased optimization process. Our approach is to expose the underlying expression graph of how a performance metric (e.g. classification accuracy on validation examples) is computed from hyperparameters that govern not only how individual processing steps are applied, but even which processing steps are included. A hyperparameter optimization algorithm transforms this graph into a program for optimizing that performance metric. Our approach yields state of the art results on three disparate computer vision problems: a face-matching verification task (LFW), a face identification task (PubFig83) and an object recognition task (CIFAR-10), using a single broad class of feed-forward vision architectures. Copyright 2013 by the author(s).}
}
@article{berrendorf2020ambiguity,
	title        = {On the Ambiguity of Rank-Based Evaluation of Entity Alignment or Link Prediction Methods},
	author       = {Berrendorf, Max and Faerman, Evgeniy and Vermue, Laurent and Tresp, Volker},
	year         = 2020,
	journal      = {arXiv preprint arXiv:2002.06914}
}
@article{Bhattacharya2012,
	title        = {{The structure of the Sec13/31 COPII cage bound to Sec23}},
	author       = {Bhattacharya, Nilakshee and O'Donnell, Jason and Stagg, Scott M.},
	year         = 2012,
	journal      = {Journal of Molecular Biology},
	publisher    = {Elsevier Ltd},
	volume       = 420,
	number       = {4-5},
	pages        = {324--334},
	doi          = {10.1016/j.jmb.2012.04.024},
	isbn         = {1089-8638 (Electronic)$\backslash$r0022-2836 (Linking)},
	issn         = {00222836},
	url          = {http://dx.doi.org/10.1016/j.jmb.2012.04.024},
	abstract     = {Structural studies have revealed some of the organizing principles and mechanisms involved in the assembly of the COPII coat including the location of the Sec23/24 adapter layer. Previous studies, however, were unable to unambiguously determine the positions of Sec23 and Sec24 in the coat. Here, we have determined a cryogenic electron microscopic structure of Sec13/31 together with Sec23. Electron tomography revealed that the binding of Sec23 induces Sec13/31 to form a variety of different geometries including a cuboctahedron, as was previously characterized for Sec13/31 alone. Single-particle reconstruction of the Sec13/31-23 cuboctahedra revealed that the binding of Sec23 induces a conformational change in Sec13/31, resulting in a more extended conformation. Docking Sec23 crystal structures into the electron microscopy map suggested that Sec24 projects its cargo binding surface out into the large open faces of the coat. These results have implications for the mechanisms by which COPII transports large cargos, cargos with large intracellular domains, and for tethering complexes that must project out of the coat in order to interact with their binding partners. Furthermore, Sec23 binds Sec13/31 at two unique sites in the coat, which suggests that each site may have unique roles in the mechanisms of COPII vesiculation. {\textcopyright} 2012 Published by Elsevier Ltd.},
	file         = {:home/ferran/.local/share/data/Mendeley Ltd./Mendeley Desktop/Downloaded/Bhattacharya, O'Donnell, Stagg - 2012 - The structure of the Sec1331 COPII cage bound to Sec23.pdf:pdf},
	keywords     = {endoplasmic reticulum,image reconstruction,protein transport,symmetry mismatch,vesicle trafficking},
	pmid         = 22543240
}
@article{Bjorkman2002,
	title        = {{Prediction of the volume of distribution of a drug: which tissue-plasma partition coefficients are needed?}},
	author       = {Bj{\"{o}}rkman, Sven},
	year         = 2002,
	journal      = {Journal of Pharmacy and Pharmacology},
	volume       = 54,
	number       = 9,
	pages        = {1237--1245},
	doi          = {10.1211/002235702320402080},
	issn         = {0022-3573},
	abstract     = {The aim of this study was to identify the tissue-plasma partition coefficients (Kp) needed for an initial prediction of the volume of distribution at steady state (Vd(ss)) of a drug in humans. Values of Kp were collected from the literature. Only Kp values plausibly representing true steady state distribution were accepted, and data had to be available for muscle, fat, skin and at least five other organs. The apparent volume of distribution of a drug in an organ/tissue (Vapp) was calculated as Kp multiplied by the volume of the organ/tissue, and the Vd(ss) as the sum of all available Vapp values. The percentage contribution of each Vapp to the Vd(ss) was estimated. In addition, linear regressions were calculated between Kp values of all drugs in a specific organ/tissue and Kp in muscle or fat. Finally, the Vd(ss) was re-calculated using (for basic drugs) the Kp in fat to calculate Vapp in fat and lungs and the Kp in muscle for the Vapp of all other organs/tissues. The two sets of estimates of Vd(ss) were compared by linear regression. The same calculations were performed for acidic drugs, except that muscle Kp was used also forthe lungs. Distribution to fat and muscle accounted for 84{\%} (61-91{\%}) (median and range) of the total estimated Vd(ss) of the basic drugs (n = 17). The regressions between Kp in organs/tissues and muscle Kp were statistically significant except in the case of liver. For acidic drugs (n = 18), distribution to fat and muscle accounted for 65{\%} (42-92{\%}) of Vd(ss), and the regressions of Kp were significant for all organs/tissues except kidney and bone. For both types of drugs, correlations between organ/tissue Kp values and Kp in fat were generally worse. There were excellent linear correlations between Vd(ss) calculated by means of only two Kp values and the originally calculated Vd(ss) (r2{\textgreater} or = 0.99 for both basic and acidic drugs; slopes were notsignificantly different from unity). Thus, initial estimation of the Vd(ss) of a new drug can normally be based on only two Kp values, those of muscle and fat. The muscle Kp can be used to represent all lean tissues, including the residual "carcass", with the exception that fat Kp can be used for distribution of basic drugs to lungs.},
	file         = {:home/ferran/Dropbox/Upgrade/002235702320402080.pdf:pdf}
}
@incollection{Bjorn2009,
	title        = {{AdaBoost}},
	author       = {Bjorn, Vance and Soutar, Colin and Irsch, Kristina and Guyton, David L. and Burrows, Anne M. and Cohn, Jeffrey F. and Hicklin, R. Austin and Kumar, Amioy and Mundra, Tanvir Singh and Kumar, Ajay and Min, Feng and Suo, Jinli and Zhu, Song-Chun and Li, Yung-hui and Savvides, Marios},
	year         = 2009,
	booktitle    = {Encyclopedia of Biometrics},
	doi          = {10.1007/978-0-387-73003-5_825},
	abstract     = {Chapter 7 AdaBoost}
}
@article{Block1980,
	title        = {{Behavioral treatment of chronic pain: The spouse as a discriminative cue for pain behavior}},
	author       = {Block, Andrew R. and Kremer, Edwin F. and Gaylor, Michael},
	year         = 1980,
	journal      = {Pain},
	volume       = 9,
	number       = 2,
	pages        = {243--252},
	doi          = {10.1016/0304-3959(80)90011-1},
	issn         = {03043959},
	abstract     = {Twenty married chronic pain patients (pain duration 8 mo.) consecutively admitted to a pain management program were administered a taped structured interview designed to elucidate the responses of their spouses to pain behavior. Additionally, patients were required to report their pain levels in two different observational conditions: when observed by their spouse and when observed by a “neutral observer”, the ward clerk. Those patients who reported that their spouses were relatively non-solicitous in responding to pain behavior reported significantly lower pain levels in the spouse-observing condition than in the neutral-observer condition. Patients who reported that their spouses were relatively solicitous in responding to pain behavior reported marginally higher levels of pain in the spouse-observing condition than in the neutral-observer condition. {\textcopyright} 1980, All rights reserved.},
	pmid         = 7454386
}
@article{Bodenreider2004,
	title        = {{The Unified Medical Language System (UMLS): Integrating biomedical terminology}},
	author       = {Bodenreider, Olivier},
	year         = 2004,
	journal      = {Nucleic Acids Research},
	doi          = {10.1093/nar/gkh061},
	issn         = {03051048},
	abstract     = {The Unified Medical Language System (http://umlsks.nlm.nih.gov) is a repository of biomedical vocabularies developed by the US National Library of Medicine. The UMLS integrates over 2 million names for some 900 000 concepts from more than 60 families of biomedical vocabularies, as well as 12 million relations among these concepts. Vocabularies integrated in the UMLS Metathesaurus include the NCBI taxonomy, Gene Ontology, the Medical Subject Headings (MeSH), OMIM and the Digital Anatomist Symbolic Knowledge Base. UMLS concepts are not only inter-related, but may also be linked to external resources such as GenBank. In addition to data, the UMLS includes tools for customizing the Metathesaurus (MetamorphoSys), for generating lexical variants of concept names (lvg) and for extracting UMLS concepts from text (MetaMap). The UMLS knowledge sources are updated quarterly. All vocabularies are available at no fee for research purposes within an institution, but UMLS users are required to sign a license agreement. The UMLS knowledge sources are distributed on CD-ROM and by FTP.}
}
@article{Bogler2014,
	title        = {{Decoding vigilance with NIRS}},
	author       = {Bogler, Carsten and Mehnert, Jan and Steinbrink, Jens and Haynes, John Dylan},
	year         = 2014,
	journal      = {PLoS ONE},
	volume       = 9,
	number       = 7,
	pages        = {1--12},
	doi          = {10.1371/journal.pone.0101729},
	isbn         = {1932-6203 (Electronic) 1932-6203 (Linking)},
	issn         = 19326203,
	abstract     = {Sustained, long-term cognitive workload is associated with variations and decrements in performance. Such fluctuations in vigilance can be a risk factor especially during dangerous attention demanding activities. Functional MRI studies have shown that attentional performance is correlated with BOLD-signals, especially in parietal and prefrontal cortical regions. An interesting question is whether these BOLD-signals could be measured in real-world scenarios, say to warn in a dangerous workplace whenever a subjects' vigilance is low. Because fMRI lacks the mobility needed for such applications, we tested whether the monitoring of vigilance might be possible using Near-Infrared Spectroscopy (NIRS). NIRS is a highly mobile technique that measures hemodynamics in the surface of the brain. We demonstrate that non-invasive NIRS signals correlate with vigilance. These signals carry enough information to decode subjects' reaction times at a single trial level.},
	file         = {:home/ferran/.local/share/data/Mendeley Ltd./Mendeley Desktop/Downloaded/Bogler et al. - 2014 - Decoding vigilance with NIRS.pdf:pdf},
	pmid         = 25032963
}
@article{Bonate2005,
	title        = {{Recommended reading in population pharmacokinetic pharmacodynamics}},
	author       = {Bonate, Peter L.},
	year         = 2005,
	journal      = {AAPS Journal},
	volume       = 7,
	number       = 2,
	pages        = {363--373},
	doi          = {10.1208/aapsj070237},
	issn         = 15221059,
	abstract     = {Developing the skills or expertise to create useful population pharmacokinetic-pharmacodynamic models can be a daunting task-the level of mathematical and statistical complexity is such that newcomers to the field are frequently overwhelmed. A good place to start in learning the field is to read articles in the literature. However, the number of articles dealing with population pharmacokinetic pharmacodynamics is exponentially increasing on a yearly basis, so choosing which articles to read can be difficult. The purpose of this review is to provide a recommended reading list for newcomers to the field. The list was chosen based on perceived impact of the article in the field, the quality of the article, or to highlight some important detail contained within the article. After reading the articles in the list, it is believed that the reader will have a broad overview of the field and have a sound foundation for more-detailed reading of the literature. Copyright {\textcopyright}2003. All Rights Reserved.},
	file         = {:home/ferran/Dropbox/Upgrade/Bonate2005{\_}Article{\_}RecommendedReadingInPopulation.pdf:pdf},
	keywords     = {First-order approximation,Influential articles,NONMEM,Review}
}
@book{Bonate2011,
	title        = {{Pharmacokinetics in drug development}},
	author       = {Bonate, Peter L. and Howard, Danny R.},
	year         = 2011,
	booktitle    = {Pharmacokinetics in Drug Development},
	doi          = {10.1007/978-1-4419-7937-7},
	isbn         = 9781441979360,
	issn         = {1173-8324},
	abstract     = {* Provides practical guidance on the application of pharmacokinetics as a drug development science * Includes characterization of drug disposition in pregnant subjects, for measuring arrhythmic potential, for analysis tumor growth modeling, and for disease progression modeling * Introduces important technologies. {\textcopyright} American Association of Pharmaceutical Scientists 2011. All rights reserved.}
}
@inproceedings{boyce2012using,
	title        = {Using natural language processing to extract drug-drug interaction information from package inserts},
	author       = {Boyce, Richard D and Gardner, Gregory and Harkema, Henk},
	year         = 2012,
	booktitle    = {BioNLP: Proceedings of the 2012 Workshop on Biomedical Natural Language Processing},
	pages        = {206--213}
}
@inproceedings{Bradford1998,
	title        = {{Pruning decision trees with misclassification costs}},
	author       = {Bradford, Jeffrey P. and Kunz, Clayton and Kohavi, Ron and Brunk, Cliff and Brodley, Carla E.},
	year         = 1998,
	booktitle    = {Lecture Notes in Computer Science (including subseries Lecture Notes in Artificial Intelligence and Lecture Notes in Bioinformatics)},
	doi          = {10.1007/bfb0026682},
	isbn         = 3540644172,
	issn         = 16113349,
	abstract     = {We describe an experimental study of pruning methods for decision tree classifiers when the goal is minimizing loss rather than error. In addition to two common methods for errorminimization, CART's cost-complexity pruning and C4.5's error-based pruning, we study the extension of cost-complexity pruning to loss and one pruning variant based on the Laplace correction. We perform an empirical comparison of these methods and evaluate them with respect to loss. We found that applying the Laplace correction to estimate the probability distributions atthe leaves was beneficial to all pruning methods. Unlike in error minimization, and somewhat surprisingly, performing no pruning led to results that were on par with other methods in terms of the evaluation criteria. The main advantage of pruning was in the reduction of the decision tree size, sometimes by a factor of ten. While no method dominated others on all datasets,even for the same domain different pruning mechanisms are better for different loss matrices.}
}
@article{Bradley1997,
	title        = {{The use of the area under the ROC curve in the evaluation of machine learning algorithms}},
	author       = {Bradley, Andrew P},
	year         = 1997,
	journal      = {Pattern Recognition},
	doi          = {10.1016/S0031-3203(96)00142-2},
	isbn         = {0031-3203},
	issn         = {00313203},
	abstract     = {In this paper we investigate the use of the area under the receiver operating characteristic (ROC) curve (AUC) as a performance measure for machine learning algorithms. As a case study we evaluate six machine learning algorithms (C4.5, Multiscale Classifier, Perceptron, Multi-layer Perceptron, k-Nearest Neighbours, and a Quadratic Discriminant Function) on six "real world" medical diagnostics data sets. We compare and discuss the use of AUC to the more conventional overall accuracy and find that AUC exhibits a number of desirable properties when compared to overall accuracy: increased sensitivity in Analysis of Variance (ANOVA) tests; a standard error that decreased as both AUC and the number of test samples increased; decision threshold independent; and it is invariant to a priori class probabilities. The paper concludes with the recommendation that AUC be used in preference to overall accuracy for "single number" evaluation of machine learning algorithms. {\textcopyright}1997 Pattern Recognition Society. Published by Elsevier Science Ltd.},
	keywords     = {Accuracy measures,Cross-validation,Standard error,The ROC curve,The area under the ROC curve (AUC),Wilcoxon statistic},
	pmid         = 17569110
}
@misc{Brambilla2003,
	title        = {{Brain anatomy and development in autism: Review of structural MRI studies}},
	author       = {Brambilla, Paolo and Hardan, Antonio and {Ucelli Di Nemi}, Stefania and Perez, Jorge and Soares, Jair C and Barale, Francesco},
	year         = 2003,
	booktitle    = {Brain Research Bulletin},
	doi          = {10.1016/j.brainresbull.2003.06.001},
	isbn         = 3903035017,
	issn         = {03619230},
	abstract     = {Autism is a neurodevelopmental disorder that severely disrupts social and cognitive functions. MRI is the method of choice for in vivo and non-invasively investigating human brain morphology in children and adolescents. The authors reviewed structural MRI studies that investigated structural brain anatomy and development in autistic patients. All original MRI research papers involving autistic patients, published from 1966 to May 2003, were reviewed in order to elucidate brain anatomy and development of autism and rated for completeness using a 12-item check-list. Increased total brain, parieto-temporal lobe, and cerebellar hemisphere volumes were the most replicated abnormalities in autism. Interestingly, recent findings suggested that the size of amygdala, hippocampus, and corpus callosum may also be abnormal. It is conceivable that abnormalities in neural network involving fronto-temporo-parietal cortex, limbic system, and cerebellum may underlie the pathophysiology of autism, and that such changes could result from abnormal brain development during early life. Nonetheless, available MRI studies were often conflicting and could have been limited by methodological issues. Future MRI investigations should include well-characterized groups of autistic and matched healthy individuals, while taking into consideration confounding factors such as IQ, and socioeconomic status. {\textcopyright}2003 Elsevier Inc. All rights reserved.},
	keywords     = {Amygdala,Cerebellum,Corpus callosum,Hippocampus,Neuroimaging,Vermis},
	pmid         = 14519452
}
@inproceedings{brants2000inter,
	title        = {Inter-annotator agreement for a German newspaper corpus.},
	author       = {Brants, Thorsten},
	year         = 2000,
	booktitle    = {LREC},
	organization = {Citeseer}
}
@article{bravo2015extraction,
	title        = {Extraction of relations between genes and diseases from text and large-scale data analysis: implications for translational research},
	author       = {Bravo, {\`A}lex and Pi{\~n}ero, Janet and Queralt-Rosinach, N{\'u}ria and Rautschka, Michael and Furlong, Laura I},
	year         = 2015,
	journal      = {BMC bioinformatics},
	publisher    = {Springer},
	volume       = 16,
	number       = 1,
	pages        = {1--17}
}
@article{Browne2000,
	title        = {{The specialist lexicon}},
	author       = {Browne, Allen C and McCray, Alexa T and Srinivasan, Suresh},
	year         = 2000,
	journal      = {National Library of Medicine Technical Reports},
	abstract     = {The SPECIALIST lexicon is a large syntactic lexicon of biomedical and general English, designed/developed to provide the lexical information needed for the SPECIALIST Natural Language Processing System (NLP) which includes SemRep, MetaMap, and the Lexical Tools. It is intended to be a general English lexicon that includes many biomedical terms. Coverage includes both commonly occurring English words and biomedical vocabulary from a variety of sources. These include (not limited to) MEDLINE citation records, terms in the Dorland's Illustrated Medical dictionary, the 10,000 most frequent words listed in the American Heritage Word Frequency book and the 2,000 lexical items used in the controlled definitions of Longman's Dictionary of Contemporary English. The lexicon entry for each lexical item (word or term) records the syntactic, morphological (inflection and derivation), and orthographic (spelling variants) information needed by the SPECIALIST NLP System.   The SPECIALIST LEXICON (unit lexical record formatted file) along with relational files are released annually as one of the UMLS Knowledge Sources since 1994. In addition to its distribution with the UMLS, it is available as an open source resource subject to these terms and conditions. The XML format of unit lexical record was first available in 2003 through LexAccess. In 2006, XML schemas and JAXB (Java Architecture XML Binding) APIs are released. In addition, all files are released in UTF-8 format. In 2009, a pure ASCII file, LEXICON.ascii, is added to the annual release for NLP projects interests only in ASCII. In 2013, all derivations in Lexicon (including zeroD, suffixD, and prefixD) along with negation information are added to annual release (derivation.data) by a systematic methodology.}
}
@article{Building,
	title        = {{CoMPLEX MRes Submission Cover Sheet}},
	author       = {Building, Physics and Street, Gower},
	volume       = 44,
	number       = {0}
}
@article{Burgess2003,
	title        = {{The role of the rostral frontal cortex (area 10) in prospective memory: A lateral versus medial dissociation}},
	author       = {Burgess, Paul W and Scott, Sophie K and Frith, Christopher D},
	year         = 2003,
	journal      = {Neuropsychologia},
	doi          = {10.1016/S0028-3932(02)00327-5},
	isbn         = 4420767928,
	issn         = {00283932},
	abstract     = {Using the H215O PET method, we investigated whether previous findings of regional cerebral blood flow (rCBF) changes in the polar and superior rostral aspects of the frontal lobes (principally Brodmann's area (BA) 10) during prospective memory (PM) paradigms (i.e. those involving carrying out an intended action after a delay) can be attributed merely to the greater difficulty of such tasks over the baseline conditions typically employed. Three different tasks were administered under four conditions: baseline simple RT; attention-demanding ongoing task only; ongoing task plus a delayed intention (unpracticed); ongoing task plus delayed intention (practiced). Under prospective memory conditions, we found significant rCBF decreases in the superior medial aspects of the rostral prefrontal cortex (BA 10) relative to the baseline or ongoing task only conditions. However more lateral aspects of area 10 (plus the medio-dorsal thalamus) showed the opposite pattern, with rCBF increases in the prospective memory conditions relative to the other conditions. These patterns were broadly replicated over all three tasks. Since both the medial and lateral rostral regions showed: (a) instances where rCBF was lower during a more effortful condition (as estimated by increased RTs and error rates) than in a less effortful one; and (b) there was no correlation between rCBF and RT durations or number of errors in these regions, a simple task difficulty explanation of the rCBF changes in the rostral aspects of the frontal lobes during prospective memory tasks is rejected. Instead, the favoured explanation concentrates upon the particular processing demands made by these situations irrespective of the precise stimuli used or the exact nature of the intention. Moreover, the results suggest different roles for medial and lateral rostral prefrontal cortex, with the former involved in suppressing internally-generated thought, and the latter in maintaining it. {\textcopyright}2003 Elsevier Science Ltd. All rights reserved.},
	keywords     = {Delayed intention,Executive function,Frontal lobes,Frontal pole},
	pmid         = 12667527
}
@article{Burgess2011,
	title        = {{Functional neuroimaging studies of prospective memory: What have we learnt so far?}},
	author       = {Burgess, Paul W and Gonen-Yaacovi, Gil and Volle, Emmanuelle},
	year         = 2011,
	journal      = {Neuropsychologia},
	volume       = 49,
	number       = 8,
	pages        = {2246--2257},
	doi          = {10.1016/j.neuropsychologia.2011.02.014},
	isbn         = {0028-3932},
	issn         = {00283932},
	abstract     = {The complexity of the behaviour described by the term " prospective memory" meant that it was not at all clear, when the earliest studies were conducted, that this would prove a fruitful area for neuroimaging study. However, a consistent relation rapidly emerged between activation in rostral prefrontal cortex (approximating Brodmann Area 10) and performance of prospective memory paradigms. This consistency has greatly increased the accumulation of findings, since each study has offered perspectives on the previous ones. Considerable help too has come from broad agreement between functional neuroimaging findings and those from other methods (e.g. human lesion studies, electrophysiology). The result has been a quite startling degree of advance given the relatively few studies that have been conducted. These findings are summarised, along with those from other brain regions, and new directions suggested. Key points are that there is a medial-lateral dissociation within rostral PFC. Some (but not all) regions of medial rostral PFC are typically more active during performance of the ongoing task only, and lateral aspects are relatively more active during conditions involving delayed intentions. Some of these rostral PFC activations seem remarkably insensitive to the form of stimulus material presented, the nature of the ongoing task, the specifics of the intention, how easy or hard the PM cue is to detect, or the intended action is to recall. However there are other regions within rostral PFC where haemodynamic changes vary with alterations in these, and other, aspects of prospective memory paradigms. It is concluded that rostral PFC most likely plays a super-ordinate role during many stages of creating, maintaining and enacting delayed intentions, which in some cases may be linked to recent evidence showing that this brain region is involved in the control of stimulus-oriented vs. stimulus-independent attending. Other key brain regions activated during prospective memory paradigms appear to be the parietal lobe, especially Brodmann Area (BA) 40 and precuneus (BA 7), and the anterior cingulate (BA 32). These regions are often co-activated with lateral rostral PFC across a wide range of tasks, not just those involving prospective memory. {\textcopyright}2011.},
	keywords     = {Brodmann Area 10,Frontal lobes,Neuroimaging,Prospective memory,Rostral prefrontal cortex},
	pmid         = 21329712
}
@misc{Burgess2017,
	title        = {{Fifty years of prefrontal cortex research: Impact on assessment}},
	author       = {Burgess, Paul W and Stuss, Donald T},
	year         = 2017,
	booktitle    = {Journal of the International Neuropsychological Society},
	doi          = {10.1017/S1355617717000704},
	issn         = 14697661,
	keywords     = {Control function,Executive function,Frontal lobe,Functional neuroimaging,Neuropsychological tests,Neuropsychology,Prefrontal cortex},
	pmid         = 29198274
}
@article{Burr2008,
	title        = {{Pattern Recognition and Machine Learning Pattern Recognition and Machine Learning . Christopher M. Bishop New York : Springer , 2006 . ISBN 0-38731073-8 . xx + 738 pp. 74.95 .}},
	author       = {Burr, Thomas},
	year         = 2008,
	journal      = {Journal of the American Statistical Association},
	doi          = {10.1198/tech.2007.s518},
	isbn         = {ISSN{\~{}}{\~{}}0006-8993},
	issn         = {01621459},
	abstract     = {Prenatal morphine exposure alters neither the binding capacity nor the affinity of ligand binding to mu opioid receptors of adult male brains. However, males have significantly higher Bmax in the hypothalamus than ovariectomized females. In females, prenatal exposure to morphine reduces the Bmax of mu opioid receptors 25{\%} in the hypothalamus and preoptic area. Estrogen treatment increases the Bmax of mu opioid receptors in the striatum of all ovariectomized females but in the hypothalamus only of morphine-exposed females, thereby eliminating the sex difference observed in control animals.},
	archiveprefix = {arXiv},
	arxivid      = {0-387-31073-8},
	eprint       = {0-387-31073-8},
	pmid         = 20865422
}
@article{Butina2002,
	title        = {{Predicting ADME properties in silico: Methods and models}},
	author       = {Butina, Darko and Segall, Matthew D. and Frankcombe, Katrina},
	year         = 2002,
	journal      = {Drug Discovery Today},
	volume       = 7,
	number       = 11,
	pages        = {83--88},
	doi          = {10.1016/S1359-6446(02)02288-2},
	issn         = 13596446,
	abstract     = {Unfavourable absorption, distribution, metabolism and elimination (ADME) properties have been identified as a major cause of failure for candidate molecules in drug development. Consequently, there is increasing interest in the early prediction of ADME properties, with the objective of increasing the success rate of compounds reaching development. This review explores in silico approaches and selected published models for predicting ADME properties from chemical structure alone. In particular, we provide a comparison of methods based on pattern recognition to identify correlations between molecular descriptors and ADME properties, structural models based on classical molecular mechanics and quantum mechanical techniques for modelling chemical reactions.},
	file         = {:home/ferran/.local/share/data/Mendeley Ltd./Mendeley Desktop/Downloaded/Butina, Segall, Frankcombe - 2002 - Predicting ADME properties in silico Methods and models.pdf:pdf}
}
@article{By,
	title        = {{World ' s largest Science , Technology {\&} Medicine Open Access book publisher The Oil Palm Wastes in Malaysia}},
	author       = {By, Published},
	doi          = {10.5772/52807},
	isbn         = 9789533070865,
	issn         = 9789533070865
}
@article{Bygott1974,
	title        = {{Agonistic Behaviour and Dominance Among Wild Chimpanzees}},
	author       = {Bygott, J D},
	year         = 1974,
	journal      = {The Behaviour of Great Apes},
	number       = {June},
	doi          = {https://doi.org/10.17863/CAM.16417},
	file         = {:home/ferran/.local/share/data/Mendeley Ltd./Mendeley Desktop/Downloaded/Bygott - 1974 - Agonistic Behaviour and Dominance Among Wild Chimpanzees(2).pdf:pdf}
}
@article{Bygott1974a,
	title        = {{Agonistic Behaviour and Dominance Among Wild Chimpanzees}},
	author       = {Bygott, J D},
	year         = 1974,
	journal      = {The Behaviour of Great Apes},
	number       = {June},
	doi          = {https://doi.org/10.17863/CAM.16417}
}
@inproceedings{Byrne2002,
	title        = {{Effects of manual disability on feeding skills in gorillas and chimpanzees}},
	author       = {Byrne, Richard W. and Stokes, Emma J.},
	year         = 2002,
	booktitle    = {International Journal of Primatology},
	volume       = 23,
	number       = 3,
	pages        = {539--554},
	doi          = {10.1023/A:1014917600198},
	isbn         = {0164-0291},
	issn         = {01640291},
	abstract     = {Foraging gorillas and chimpanzees employ skilful bimanual techniques to process food plants, and there are wild populations in which 10-20{\%} of individuals have severe hand injuries. We examined the feeding skills of one injured gorilla and two injured chimpanzees, while they dealt with plants for which intact peers employ complex techniques. Feeding efficiency was only slightly compromised in the disabled subjects, and none of them had acquired novel techniques specific to their remaining capacity. Instead, all three subjects used techniques like those of able-bodied individuals, though when several optional methods were available, their balance of preference was different. They adapted the techniques to their disabilities by the flexible substitution of a range of alternative means to achieve each step of the process, including unusual grips, use of one hand instead of two or vice versa, and use of the mouth or a foot. Compensation was at the level of detailed execution rather than overall technique and depended on transferring motor organization to novel effector organs. Our findings have implications for theories of the acquisition of complex manual skills in great apes and for the flexibility of great ape mental skills.},
	keywords     = {Chimpanzee,Feeding,Gorilla,Imitation,Injury,Manual skill}
}
@article{Cabiscol2000,
	title        = {{Oxidative stress in bacteria and protein damage by reactive oxygen species}},
	author       = {Cabiscol, Elisa and Tamarit, Jordi and Ros, Joaquim},
	year         = 2000,
	journal      = {International Microbiology},
	volume       = 3,
	number       = 1,
	pages        = {3--8},
	doi          = {10.2436/im.v3i1.9235},
	isbn         = {4c457c0c498c3.002},
	issn         = 11396709,
	abstract     = {The advent of O2 in the atmosphere was among the first major pollution events occurred on earth. The reaction between ferrous iron, very abundant in the reductive early atmosphere, and oxygen results in the formation of harmful superoxide and hydroxyl radicals, which affect all macromolecules (DNA, lipids and proteins). Living organisms have to build up mechanisms to protect themselves against oxidative stress, with enzymes such as catalase and superoxide dismutase, small proteins like thioredoxin and glutaredoxin, and molecules such as glutathione. Bacterial genetic responses to oxidative stress are controlled by two major transcriptional regulators (OxyR and SoxRS). This paper reviews major key points in the generation of reactive oxygen species in bacteria, defense mechanisms and genetic responses to oxidative stress. Special attention is paid to the oxidative damage to proteins.},
	keywords     = {Carbonyl groups,Idative stress,Oxygen,Protein oxidation,Reactive oxygen species},
	pmid         = 10963327
}
@article{Cai2006,
	title        = {{Using LogitBoost classifier to predict protein structural classes}},
	author       = {Cai, Yu Dong and Feng, Kai Y and Lu, Wen Cong and Chou, Kuo Chen},
	year         = 2006,
	journal      = {Journal of Theoretical Biology},
	doi          = {10.1016/j.jtbi.2005.05.034},
	isbn         = {0022-5193},
	issn         = {00225193},
	abstract     = {Prediction of protein classification is an important topic in molecular biology. This is because it is able to not only provide useful information from the viewpoint of structure itself, but also greatly stimulate the characterization of many other features of proteins that may be closely correlated with their biological functions. In this paper, the LogitBoost, one of the boosting algorithms developed recently, is introduced for predicting protein structural classes. It performs classification using a regression scheme as the base learner, which can handle multi-class problems and is particularly superior in coping with noisy data. It was demonstrated that the LogitBoost outperformed the support vector machines in predicting the structural classes for a given dataset, indicating that the new classifier is very promising. It is anticipated that the power in predicting protein structural classes as well as many other bio-macromolecular attributes will be further strengthened if the LogitBoost and some other existing algorithms can be effectively complemented with each other. {\textcopyright}2005 Elsevier Ltd. All rights reserved.},
	keywords     = {Amino acid composition,LogitBoost,Protein structure classification,Support vector machines},
	pmid         = 16043193
}
@article{Calandra2016,
	title        = {{Navigating wall-sized displays with the gaze: A proposal for cultural heritage}},
	author       = {Calandra, Davide Maria and Mauro, Dario Di and Cutugno, Francesco and Martino, Sergio Di},
	year         = 2016,
	journal      = {CEUR Workshop Proceedings},
	volume       = 1621,
	number       = {December 1997},
	pages        = {36--43},
	doi          = {10.1023/A},
	isbn         = 1009982220290,
	issn         = 16130073,
	abstract     = {New technologies for innovative interactive experience represent a powerful medium to deliver cultural heritage content to a wider range of users. Among them, Natural User Interfaces (NUI), i.e. non-intrusive technologies not requiring to the user to wear devices nor use external hardware (e.g. keys or trackballs), are considered a promising way to broader the audience of specific cultural heritage domains, like the navigation/interaction with digital artworks presented on wall-sized displays. Starting from a collaboration with a worldwide famous Italian designer, we defined a NUI to explore 360 panoramic artworks presented on wall-sized displays, like virtual reconstruction of ancient cultural sites, or rendering of imaginary places. Specifically, we let the user to "move the head" as way of natural interaction to explore and navigate through these large digital artworks. To this aim, we developed a system including a remote head pose estimator to catch movements of users standing in front of the wall-sized display: starting from a central comfort zone, as users move their head in any direction, the virtual camera rotates accordingly. With NUIs, it is difficult to get feedbacks from the users about the interest for the point of the artwork he/she is looking at. To solve this issue, we complemented the gaze estimator with a preliminary emotional analysis solution, able to implicitly infer the interest of the user for the shown content from his/her pupil size. A sample of 150 subjects was invited to experience the proposed interface at an International Design Week. Preliminary results show that the most of the subjects were able to properly interact with the system from the very first use, and that the emotional module is an interesting solution, even if further work must be devoted to address specific situations. {\textcopyright} 2016 for this paper by its authors. Copying permitted for private and academic purposes.},
	archiveprefix = {arXiv},
	arxivid      = {arXiv:astro-ph/0005074v1},
	eprint       = {0005074v1},
	file         = {:home/ferran/.local/share/data/Mendeley Ltd./Mendeley Desktop/Downloaded/Calandra et al. - 2016 - Navigating wall-sized displays with the gaze A proposal for cultural heritage.pdf:pdf},
	pmid         = 1284,
	primaryclass = {arXiv:astro-ph}
}
@misc{Calhoun2016,
	title        = {{Multimodal Fusion of Brain Imaging Data: A Key to Finding the Missing Link(s) in Complex Mental Illness}},
	author       = {Calhoun, Vince D and Sui, Jing},
	year         = 2016,
	booktitle    = {Biological Psychiatry: Cognitive Neuroscience and Neuroimaging},
	doi          = {10.1016/j.bpsc.2015.12.005},
	isbn         = {2451-9022},
	issn         = 24519022,
	abstract     = {It is becoming increasingly clear that combining multimodal brain imaging data provides more information for individual subjects by exploiting the rich multimodal information that exists. However, the number of studies that do true multimodal fusion (i.e., capitalizing on joint information among modalities) is still remarkably small given the known benefits. In part, this is because multimodal studies require broader expertise in collecting, analyzing, and interpreting the results than do unimodal studies. In this article, we start by introducing the basic reasons why multimodal data fusion is important and what it can do and, importantly, how it can help us avoid wrong conclusions and help compensate for imperfect brain imaging studies. We also discuss the challenges that need to be confronted for such approaches to be more widely applied by the community. We then provide a review of the diverse studies that have used multimodal data fusion (primarily focused on psychosis) as well as provide an introduction to some of the existing analytic approaches. Finally, we discuss some up-and-coming approaches to multimodal fusion including deep learning and multimodal classification that show considerable promise. Our conclusion is that multimodal data fusion is rapidly growing, but it is still underutilized. The complexity of the human brain coupled with the incomplete measurement provided by existing imaging technology makes multimodal fusion essential to mitigate misdirection and hopefully provide a key to finding the missing link(s) in complex mental illness.},
	archiveprefix = {arXiv},
	arxivid      = 15334406,
	eprint       = 15334406,
	keywords     = {Brain function,Connectivity,Data fusion,Independent component analysis,Psychosis,Schizophrenia},
	pmid         = 27347565
}
@article{Campbell2001,
	title        = {{Structural mechanism for rifampicin inhibition of bacterial rna polymerase.}},
	author       = {Campbell, Elizabeth a. E A and Korzheva, Nataliya and Mustaev, Arkady and Murakami, Katsuhiko and Nair, Satish and Goldfarb, Alex and Darst, S A Seth a.},
	year         = 2001,
	journal      = {Cell},
	volume       = 104,
	number       = 6,
	pages        = {901--912},
	doi          = {10.1016/S0092-8674(01)00286-0},
	isbn         = {0092-8674},
	issn         = {0092-8674},
	url          = {http://www.ncbi.nlm.nih.gov/pubmed/11290327},
	abstract     = {Rifampicin (Rif) is one of the most potent and broad spectrum antibiotics against bacterial pathogens and is a key component of anti-tuberculosis therapy, stemming from its inhibition of the bacterial RNA polymerase (RNAP). We determined the crystal structure of Thermus aquaticus core RNAP complexed with Rif. The inhibitor binds in a pocket of the RNAP beta subunit deep within the DNA/RNA channel, but more than 12 A away from the active site. The structure, combined with biochemical results, explains the effects of Rif on RNAP function and indicates that the inhibitor acts by directly blocking the path of the elongating RNA when the transcript becomes 2 to 3 nt in length.},
	keywords     = {Amino Acid,Amino Acid Sequence,Binding Sites,Crystallography,DNA-Directed RNA Polymerases,DNA-Directed RNA Polymerases: antagonists {\&} inhibi,DNA-Directed RNA Polymerases: chemistry,DNA-Directed RNA Polymerases: genetics,Escherichia coli,Escherichia coli: enzymology,Kinetics,Models,Molecular,Molecular Sequence Data,Mycobacterium tuberculosis,Mycobacterium tuberculosis: enzymology,Protein Conformation,Protein Subunits,Rifampin,Rifampin: chemistry,Rifampin: pharmacology,Sequence Alignment,Sequence Deletion,Sequence Homology,Thermus,Thermus: enzymology,X-Ray},
	pmid         = 11290327
}
@article{CARLETTA1996,
	title        = {{Assessing Agreement on Classification Tasks: The Kappa Statistic}},
	author       = {CARLETTA, J},
	year         = 1996,
	journal      = {Computational linguistics},
	issn         = {0891-2017},
	abstract     = {Currently, computational linguists and cognitive scientists working in the area of discourse and dialogue argue that their subjective judgments are reliable using several different statistics, none of which are easily interpretable or comparable to each other. Meanwhile, researchers in content analysis have already experienced the same difficulties and come up with a solution in the kappa statistic. We discuss what is wrong with reliability measures as they are currently used for discourse and dialogue work in computational linguistics and cognitive science, and argue that we would be better off as a field adopting techniques from content analysis.},
	keywords     = {Analyse de contenu,Cognitive sciences,Computational linguistics,Content analysis,Dialogue,Discours,Discourse,Linguistique informatique,Methodology,M{\'{e}}thodologie,Sciences cognitives,Statistics,Statistique}
}
@article{Catani2012,
	title        = {{Short frontal lobe connections of the human brain}},
	author       = {Catani, Marco and Dell'Acqua, Flavio and Vergani, Francesco and Malik, Farah and Hodge, Harry and Roy, Prasun and Valabregue, Romain and {Thiebaut de Schotten}, Michel},
	year         = 2012,
	journal      = {Cortex},
	volume       = 48,
	number       = 2,
	pages        = {273--291},
	doi          = {10.1016/j.cortex.2011.12.001},
	isbn         = {1973-8102 (Electronic){\$}\backslash{\$}r0010-9452 (Linking)},
	issn         = {00109452},
	abstract     = {Advances in our understanding of sensory-motor integration suggest a unique role of the frontal lobe circuits in cognition and behaviour. Long-range afferent connections convey higher order sensory information to the frontal cortex, which in turn responds to internal and external stimuli with flexible and adaptive behaviour. Long-range connections from and to frontal lobes have been described in detail in monkeys but little is known about short intralobar frontal connections mediating local connectivity in humans. Here we used spherical deconvolution diffusion tractography and post-mortem dissections to visualize the short frontal lobe connections of the human brain. We identified three intralobar tracts connecting: i) posterior Broca's region with supplementary motor area (SMA) and pre-supplementary motor area (pre-SMA) (i.e., the frontal 'aslant' tract - FAT); ii) posterior orbitofrontal cortex with anterior polar region (i.e., fronto-orbitopolar tract - FOP); iii)posterior pre-central cortex with anterior prefrontal cortex (i.e., the frontal superior longitudinal - FSL faciculus system). In addition more complex systems of short U-shaped fibres were identified in the regions of the central, pre-central, perinsular and fronto-marginal sulcus (FMS). The connections between Broca and medial frontal areas (i.e. FAT) and those between the hand-knob motor region and post-central gyrus (PoCG) were found left lateralized in a group of twelve healthy right-handed subjects. The existence of these short frontal connections was confirmed using post-mortem blunt dissections. The functional role of these tracts in motor learning, verbal fluency, prospective behaviour, episodic and working memory is discussed. Our study provides a general model for the local connectivity of the frontal lobes that could be used as an anatomical framework for studies on lateralization and future clinical research in neurological and psychiatric disorders. {\textcopyright}2011 Elsevier Srl.},
	keywords     = {Anatomy,Connections,Diffusion imaging tractography,Dissections,Frontal lobe,Spherical deconvolution,White matter tracts},
	pmid         = 22209688
}
@article{Catani2016,
	title        = {{Frontal networks in adults with autism spectrum disorder}},
	author       = {Catani et.al., Marco},
	year         = 2016,
	journal      = {Brain},
	volume       = 139,
	number       = 2,
	pages        = {616--630},
	doi          = {10.1093/brain/awv351},
	isbn         = {0006-8950},
	issn         = 14602156,
	abstract     = {It has been postulated that autism spectrum disorder is underpinned by an 'atypical connectivity' involving higher-order association brain regions. To test this hypothesis in a large cohort of adults with autism spectrum disorder we compared the white matter networks of 61 adult males with autism spectrum disorder and 61 neurotypical controls, using two complementary approaches to diffusion tensor magnetic resonance imaging. First, we applied tract-based spatial statistics, a 'whole brain' non-hypothesis driven method, to identify differences in white matter networks in adults with autism spectrum disorder. Following this we used a tract-specific analysis, based on tractography, to carry out a more detailed analysis of individual tracts identified by tract-based spatial statistics. Finally, within the autism spectrum disorder group, we studied the relationship between diffusion measures and autistic symptom severity. Tract-based spatial statistics revealed that autism spectrum disorder was associated with significantly reduced fractional anisotropy in regions that included frontal lobe pathways. Tractography analysis of these specific pathways showed increased mean and perpendicular diffusivity, and reduced number of streamlines in the anterior and long segments of the arcuate fasciculus, cingulum and uncinate-predominantly in the left hemisphere. Abnormalities were also evident in the anterior portions of the corpus callosum connecting left and right frontal lobes. The degree of microstructural alteration of the arcuate and uncinate fasciculi was associated with severity of symptoms in language and social reciprocity in childhood. Our results indicated that autism spectrum disorder is a developmental condition associated with abnormal connectivity of the frontal lobes. Furthermore our findings showed that male adults with autism spectrum disorder have regional differences in brain anatomy, which correlate with specific aspects of autistic symptoms. Overall these results suggest that autism spectrum disorder is a condition linked to aberrant developmental trajectories of the frontal networks that persist in adult life.},
	keywords     = {arcuate fasciculus,autism spectrum disorder,diffusion tractography,frontal networks,language},
	pmid         = 26912520
}
@article{Chan2010,
	title        = {{Review Article}},
	author       = {Chan, Warren C W and D, Ph},
	year         = 2010,
	number       = 1991,
	pages        = {441--454}
}
@article{Chen2016,
	title        = {{XGBoost: A Scalable Tree Boosting System}},
	author       = {Chen, Tianqi ; and Guestrin, Carlos},
	year         = 2016,
	journal      = {Proceedings of the 22nd acm sigkdd international conference on knowledge discovery and data mining. ACM},
	pages        = {785--794},
	isbn         = 9781450342322,
	issn         = {00045772},
	file         = {:home/ferran/Dropbox/Upgrade/p785-chen.pdf:pdf}
}
@inproceedings{Chen2016a,
	title        = {{XGBoost: A scalable tree boosting system}},
	author       = {Chen, Tianqi and Guestrin, Carlos},
	year         = 2016,
	booktitle    = {Proceedings of the ACM SIGKDD International Conference on Knowledge Discovery and Data Mining},
	doi          = {10.1145/2939672.2939785},
	isbn         = 9781450342322,
	abstract     = {Tree boosting is a highly effective and widely used machine learning method. In this paper, we describe a scalable endto-end tree boosting system called XGBoost, which is used widely by data scientists to achieve state-of-the-art results on many machine learning challenges. We propose a novel sparsity-aware algorithm for sparse data and weighted quantile sketch for approximate tree learning. More importantly, we provide insights on cache access patterns, data compression and sharding to build a scalable tree boosting system. By combining these insights, XGBoost scales beyond billions of examples using far fewer resources than existing systems.},
	archiveprefix = {arXiv},
	arxivid      = {1603.02754},
	eprint       = {1603.02754},
	file         = {:home/ferran/Dropbox/Upgrade/p785-chen.pdf:pdf},
	keywords     = {Large-scale Machine learning}
}
@article{Chen2018,
	title        = {{BioSentVec : creating sentence embeddings for biomedical texts}},
	author       = {Chen, Qingyu and Peng, Yifan and Lu, Zhiyong},
	year         = 2018,
	pages        = {0--4},
	url          = {http://arxiv.org/abs/1810.09302},
	abstract     = {Sentence embeddings have become an essential part of today's natural language processing (NLP) systems, especially together advanced deep learning methods. Although pre-trained sentence encoders are available in the general domain, none exists for biomedical texts to date. In this work, we introduce BioSentVec: the first open set of sentence embeddings trained with over 30 million documents from both scholarly articles in PubMed and clinical notes in the MIMIC-III Clinical Database. We evaluate BioSentVec embeddings in two sentence pair similarity tasks in different text genres. Our benchmarking results demonstrate that the BioSentVec embeddings can better capture sentence semantics compared to the other competitive alternatives and achieve state-of-the-art performance in both tasks. We expect BioSentVec to facilitate the research and development in biomedical text mining and to complement the existing resources in biomedical word embeddings. BioSentVec is publicly available at https://github.com/ncbi-nlp/BioSentVec},
	archiveprefix = {arXiv},
	arxivid      = {arXiv:1810.09302v2},
	eprint       = {arXiv:1810.09302v2},
	keywords     = {biomedical text mining,corpora for training embeddings,sentence embeddings,table i}
}
@article{Chien2005,
	title        = {{Pharmacokinetics/pharmacodynamics and the stages of drug development: Role of modeling and simulation}},
	author       = {Chien, Jenny Y. and Friedrich, Stuart and Heathman, Michael A. and de Alwis, Dinesh P. and Sinha, Vikram},
	year         = 2005,
	journal      = {AAPS Journal},
	volume       = 7,
	number       = 3,
	doi          = {10.1208/aapsj070355},
	issn         = 15221059,
	abstract     = {Pharmacokinetic (PK) and pharmacodynamic (PD) modeling and simulation (M{\&}S) are well-recognized powerful tools that enable effective implementation of the learn-and-confirm paradigm in drug development. The impact of PK/PD M{\&}S on decision making and drug development risk management is dependent on the question being asked and on the availability and quality of data accessible at a particular stage of drug development. For instance, M{\&}S methodologies can be used to capture uncertainty and use the expected variability in PK/PD data generated in pre-clinical species for projection of the plausible range of clinical dose; clinical trial simulation can be used to forecast the probability of achieving a target response in patients based on information obtained in early phases of development. Framing the right question and capturing the key assumptions are critical components of the "learn-and-confirm" paradigm in the drug development process and are essential to delivering high-value PK/PD M{\&}S results. Selected works of PK/PD modeling and simulation from preclinical to phase III are presented as case examples in this article. Copyright {\textcopyright}2003. All Rights Reserved.},
	file         = {:home/ferran/.local/share/data/Mendeley Ltd./Mendeley Desktop/Downloaded/Chien et al. - 2005 - Pharmacokineticspharmacodynamics and the stages of drug development Role of modeling and simulation.pdf:pdf},
	keywords     = {Design optimization,Drug development,Modeling and simulation,NONMEM,Pharmacokinetics/pharmacodynamics}
}
@inproceedings{chinchor1993muc,
	title        = {MUC-5 evaluation metrics},
	author       = {Chinchor, Nancy and Sundheim, Beth M},
	year         = 1993,
	booktitle    = {Fifth Message Understanding Conference (MUC-5): Proceedings of a Conference Held in Baltimore, Maryland, August 25-27, 1993}
}
@article{Chiou1978,
	title        = {{Critical evaluation of the potential error in pharmacokinetic studies of using the linear trapezoidal rule method for the calculation of the area under the plasma level-time curve}},
	author       = {Chiou, Win L.},
	year         = 1978,
	journal      = {Journal of Pharmacokinetics and Biopharmaceutics},
	doi          = {10.1007/BF01062108},
	issn         = {0090466X},
	abstract     = {The linear trapezoidal rule method is commonly used for the estimation of the area under the plasma level-time curve. Error analyses are performed when the method is used in first-order absorption and first-order elimination kinetics in the one-compartment system. It is found that significant underestimations and overestimations in area during the absorption phase and postabsorption phase, respectively, can occur when the method is improperly used. During the exponential postabsorption phase the relative error is only a function of the ratio (n)of the time interval over the half-life of the two plasma data points in the interval. The error from the linear trapezoidal rule method at n=0.5 is about 1{\%}. The error increases to 15.5{\%} and 57.1 {\%} when n is increased to 2 and 4, respectively. It is recommended that for most absorption studies the linear trapezoidal method be used for prepeak and plateau plasma data and the logarithmic trapezoidal method for postpeak plasma data. {\textcopyright} 1978 Plenum Publishing Corporation.},
	keywords     = {area under the curve,bioavailability,clearance,integration method,pharmacokinetics,sulfisoxazole,trapezoidal rule}
}
@article{Chiu2015,
	title        = {{Named Entity Recognition with Bidirectional LSTM-CNNs}},
	author       = {Chiu, Jason P. C. and Nichols, Eric},
	year         = 2015,
	number       = 2003,
	url          = {http://arxiv.org/abs/1511.08308},
	abstract     = {Named entity recognition is a challenging task that has traditionally required large amounts of knowledge in the form of feature engineering and lexicons to achieve high performance. In this paper, we present a novel neural network architecture that automatically detects word- and character-level features using a hybrid bidirectional LSTM and CNN architecture, eliminating the need for most feature engineering. We also propose a novel method of encoding partial lexicon matches in neural networks and compare it to existing approaches. Extensive evaluation shows that, given only tokenized text and publicly available word embeddings, our system is competitive on the CoNLL-2003 dataset and surpasses the previously reported state of the art performance on the OntoNotes 5.0 dataset by 2.13 F1 points. By using two lexicons constructed from publicly-available sources, we establish new state of the art performance with an F1 score of 91.62 on CoNLL-2003 and 86.28 on OntoNotes, surpassing systems that employ heavy feature engineering, proprietary lexicons, and rich entity linking information.},
	archiveprefix = {arXiv},
	arxivid      = {1511.08308},
	eprint       = {1511.08308},
	file         = {:home/ferran/.local/share/data/Mendeley Ltd./Mendeley Desktop/Downloaded/Chiu, Nichols - 2015 - Named Entity Recognition with Bidirectional LSTM-CNNs.pdf:pdf}
}
@article{Chiu2016,
	title        = {{How to Train good Word Embeddings for Biomedical NLP}},
	author       = {Chiu, Billy and Crichton, Gamal and Korhonen, Anna and Pyysalo, Sampo},
	year         = 2016,
	pages        = {166--174},
	doi          = {10.18653/v1/w16-2922},
	abstract     = {The quality of word embeddings depends on the input corpora, model architec-tures, and hyper-parameter settings. Us-ing the state-of-the-art neural embedding tool word2vec and both intrinsic and ex-trinsic evaluations, we present a compre-hensive study of how the quality of em-beddings changes according to these fea-tures. Apart from identifying the most influential hyper-parameters, we also ob-serve one that creates contradictory re-sults between intrinsic and extrinsic eval-uations. Furthermore, we find that bigger corpora do not necessarily produce better biomedical domain word embeddings. We make our evaluation tools and resources as well as the created state-of-the-art word embeddings available under open li-censes from https://github.com/ cambridgeltl/BioNLP-2016.},
	file         = {:home/ferran/.local/share/data/Mendeley Ltd./Mendeley Desktop/Downloaded/Chiu et al. - 2016 - How to Train good Word Embeddings for Biomedical NLP.pdf:pdf}
}
@article{Chiu2016a,
	title        = {{How to Train good Word Embeddings for Biomedical NLP}},
	author       = {Chiu, Billy and Crichton, Gamal and Korhonen, Anna and Pyysalo, Sampo},
	year         = 2016,
	pages        = {166--174},
	doi          = {10.18653/v1/w16-2922},
	abstract     = {The quality of word embeddings depends on the input corpora, model architec-tures, and hyper-parameter settings. Us-ing the state-of-the-art neural embedding tool word2vec and both intrinsic and ex-trinsic evaluations, we present a compre-hensive study of how the quality of em-beddings changes according to these fea-tures. Apart from identifying the most influential hyper-parameters, we also ob-serve one that creates contradictory re-sults between intrinsic and extrinsic eval-uations. Furthermore, we find that bigger corpora do not necessarily produce better biomedical domain word embeddings. We make our evaluation tools and resources as well as the created state-of-the-art word embeddings available under open li-censes from https://github.com/ cambridgeltl/BioNLP-2016.},
	file         = {:home/ferran/Downloads/How to Train good Word Embeddings for Biomedical NLP.pdf:pdf}
}
@article{cho2014learning,
	title        = {Learning phrase representations using RNN encoder-decoder for statistical machine translation},
	author       = {Cho, Kyunghyun and Van Merri{\"e}nboer, Bart and Gulcehre, Caglar and Bahdanau, Dzmitry and Bougares, Fethi and Schwenk, Holger and Bengio, Yoshua},
	year         = 2014,
	journal      = {arXiv preprint arXiv:1406.1078}
}
@article{Choi2016,
	title        = {{Multi-layer Representation Learning for Medical Concepts}},
	author       = {Choi, Edward and Bahadori, Mohammad Taha and Searles, Elizabeth and Coffey, Catherine and Sun, Jimeng},
	year         = 2016,
	pages        = {1--20},
	url          = {http://arxiv.org/abs/1602.05568},
	abstract     = {Learning efficient representations for concepts has been proven to be an important basis for many applications such as machine translation or document classification. Proper representations of medical concepts such as diagnosis, medication, procedure codes and visits will have broad applications in healthcare analytics. However, in Electronic Health Records (EHR) the visit sequences of patients include multiple concepts (diagnosis, procedure, and medication codes) per visit. This structure provides two types of relational information, namely sequential order of visits and co-occurrence of the codes within each visit. In this work, we propose Med2Vec, which not only learns distributed representations for both medical codes and visits from a large EHR dataset with over 3 million visits, but also allows us to interpret the learned representations confirmed positively by clinical experts. In the experiments, Med2Vec displays significant improvement in key medical applications compared to popular baselines such as Skip-gram, GloVe and stacked autoencoder, while providing clinically meaningful interpretation.},
	archiveprefix = {arXiv},
	arxivid      = {1602.05568},
	eprint       = {1602.05568},
	file         = {:home/ferran/.local/share/data/Mendeley Ltd./Mendeley Desktop/Downloaded/Choi et al. - 2016 - Multi-layer Representation Learning for Medical Concepts.pdf:pdf}
}
@article{Christopher2013,
	title        = {{Understanding Tables in Context Using Standard NLP Toolkits Vidhya Govindaraju University of Wisconsin-Madison contains a wealth of information , and that is twice as high as either a pure- combine tabular and natural-language features The literature prov}},
	author       = {Christopher, R and Locaon, Sample},
	year         = 2013,
	journal      = {Annual Meeting of the Association for Computational Linguistics (ACL)},
	number       = 2,
	pages        = {658--664},
	file         = {:home/ferran/.local/share/data/Mendeley Ltd./Mendeley Desktop/Downloaded/Christopher, Locaon - 2013 - Understanding Tables in Context Using Standard NLP Toolkits Vidhya Govindaraju University of Wisconsin-Madi.pdf:pdf}
}
@article{cliff2016systematic,
	title        = {Systematic review of paediatric studies of adverse drug reactions from pharmacovigilance databases},
	author       = {Cliff-Eribo, Kennedy Obebi and Sammons, Helen and Choonara, Imti},
	year         = 2016,
	journal      = {Expert opinion on drug safety},
	publisher    = {Taylor \& Francis},
	volume       = 15,
	number       = 10,
	pages        = {1321--1328}
}
@article{Cobb1996,
	title        = {{Mechanisms of cell injury and death}},
	author       = {Cobb, J P C and Otchkiss, R S H and Arl, I E K and Uchman, T G B},
	year         = 1996,
	journal      = {British Journal of Anaesthesia},
	volume       = 77,
	pages        = {3--10},
	doi          = {10.1093/bja/77.1.3},
	issn         = {0007-0912},
	pmid         = 8703628
}
@article{Cohan2020,
	title        = {{SPECTER: Document-level Representation Learning using Citation-informed Transformers}},
	author       = {Cohan, Arman and Feldman, Sergey and Beltagy, Iz and Downey, Doug and Weld, Daniel S.},
	year         = 2020,
	url          = {http://arxiv.org/abs/2004.07180},
	abstract     = {Representation learning is a critical ingredient for natural language processing systems. Recent Transformer language models like BERT learn powerful textual representations, but these models are targeted towards token- and sentence-level training objectives and do not leverage information on inter-document relatedness, which limits their document-level representation power. For applications on scientific documents, such as classification and recommendation, the embeddings power strong performance on end tasks. We propose SPECTER, a new method to generate document-level embedding of scientific documents based on pretraining a Transformer language model on a powerful signal of document-level relatedness: the citation graph. Unlike existing pretrained language models, SPECTER can be easily applied to downstream applications without task-specific fine-tuning. Additionally, to encourage further research on document-level models, we introduce SciDocs, a new evaluation benchmark consisting of seven document-level tasks ranging from citation prediction, to document classification and recommendation. We show that SPECTER outperforms a variety of competitive baselines on the benchmark.},
	archiveprefix = {arXiv},
	arxivid      = {2004.07180},
	eprint       = {2004.07180},
	file         = {:home/ferran/Downloads/2004.07180.pdf:pdf}
}
@article{cohen1960coefficient,
	title        = {A coefficient of agreement for nominal scales},
	author       = {Cohen, Jacob},
	year         = 1960,
	journal      = {Educational and psychological measurement},
	publisher    = {Sage Publications Sage CA: Thousand Oaks, CA},
	volume       = 20,
	number       = 1,
	pages        = {37--46}
}
@article{Cohen2005,
	title        = {{A survey of current work in biomedical text mining}},
	author       = {Cohen, Aaron M. and Hersh, William R.},
	year         = 2005,
	journal      = {Briefings in Bioinformatics},
	volume       = 6,
	number       = 1,
	pages        = {57--71},
	doi          = {10.1093/bib/6.1.57},
	issn         = 14675463,
	abstract     = {The volume of published biomedical research, and therefore the underlying biomedical knowledge base, is expanding at an increasing rate. Among the tools that can aid researchers in coping with this information overload are text mining and knowledge extraction. Significant progress has been made in applying text mining to named entity recognition, text classification, terminology extraction, relationship extraction and hypothesis generation. Several research groups are constructing integrated flexible text-mining systems intended for multiple uses. The major challenge of biomedical text mining over the next 5-10 years is to make these systems useful to biomedical researchers. This will require enhanced access to full text, better understanding of the feature space of biomedical literature, better methods for measuring the usefulness of systems to users, and continued cooperation with the biomedical research community to ensure that their needs are addressed. {\textcopyright} Henry Stewart Publications.},
	file         = {:home/ferran/Dropbox/Upgrade/briefings-05-cohen.pdf:pdf},
	keywords     = {Bioinformatics,Natural language processing,Text-mining}
}
@misc{Cohen2005a,
	title        = {{A survey of current work in biomedical text mining}},
	author       = {Cohen, Aaron M and Hersh, William R},
	year         = 2005,
	booktitle    = {Briefings in Bioinformatics},
	doi          = {10.1093/bib/6.1.57},
	issn         = 14675463,
	abstract     = {The volume of published biomedical research, and therefore the underlying biomedical knowledge base, is expanding at an increasing rate. Among the tools that can aid researchers in coping with this information overload are text mining and knowledge extraction. Significant progress has been made in applying text mining to named entity recognition, text classification, terminology extraction, relationship extraction and hypothesis generation. Several research groups are constructing integrated flexible text-mining systems intended for multiple uses. The major challenge of biomedical text mining over the next 5-10 years is to make these systems useful to biomedical researchers. This will require enhanced access to full text, better understanding of the feature space of biomedical literature, better methods for measuring the usefulness of systems to users, and continued cooperation with the biomedical research community to ensure that their needs are addressed. {\textcopyright}Henry Stewart Publications.},
	keywords     = {Bioinformatics,Natural language processing,Text-mining}
}
@article{Comeau2019,
	title        = {{PMC text mining subset in BioC: About three million full-text articles and growing}},
	author       = {Comeau, Donald C. and Wei, Chih Hsuan and {Islamaj Doǧan}, Rezarta and Lu, Zhiyong and Wren, Jonathan},
	year         = 2019,
	journal      = {Bioinformatics},
	doi          = {10.1093/bioinformatics/btz070},
	issn         = 14602059,
	abstract     = {Interest in text mining full-text biomedical research articles is growing. To facilitate automated processing of nearly 3 million full-text articles (in PubMed Central{\textregistered} Open Access and Author Manuscript subsets) and to improve interoperability, we convert these articles to BioC, a community-driven simple data structure in either XML or JavaScript Object Notation format for conveniently sharing text and annotations. Results: The resultant articles can be downloaded via both File Transfer Protocol for bulk access and a Web API for updates or a more focused collection. Since the availability of the Web API in 2017, our BioC collection has been widely used by the research community. Availability and implementation: https://www.ncbi.nlm.nih.gov/research/bionlp/APIs/BioC-PMC/.},
	archiveprefix = {arXiv},
	arxivid      = {1804.05957},
	eprint       = {1804.05957}
}
@article{Costa2015,
	title        = {{Extracting kinetic information from literature with KineticRE Extracting kinetic information from literature with KineticRE}},
	author       = {Costa, Hugo and Rocha, Miguel},
	year         = 2015,
	number       = {December},
	doi          = {10.2390/biecoll-jib-2015-282}
}
@article{Crichton2017,
	title        = {{A neural network multi-task learning approach to biomedical named entity recognition}},
	author       = {Crichton, Gamal and Pyysalo, Sampo and Chiu, Billy and Korhonen, Anna},
	year         = 2017,
	journal      = {BMC Bioinformatics},
	publisher    = {BMC Bioinformatics},
	volume       = 18,
	number       = 1,
	pages        = {1--14},
	doi          = {10.1186/s12859-017-1776-8},
	issn         = 14712105,
	abstract     = {{\textcopyright} 2017 The Author(s). Background: Named Entity Recognition (NER) is a key task in biomedical text mining. Accurate NER systems require task-specific, manually-annotated datasets, which are expensive to develop and thus limited in size. Since such datasets contain related but different information, an interesting question is whether it might be possible to use them together to improve NER performance. To investigate this, we develop supervised, multi-task, convolutional neural network models and apply them to a large number of varied existing biomedical named entity datasets. Additionally, we investigated the effect of dataset size on performance in both single- and multi-task settings. Results: We present a single-task model for NER, a Multi-output multi-task model and a Dependent multi-task model. We apply the three models to 15 biomedical datasets containing multiple named entities including Anatomy, Chemical, Disease, Gene/Protein and Species. Each dataset represent a task. The results from the single-task model and the multi-task models are then compared for evidence of benefits from Multi-task Learning. With the Multi-output multi-task model we observed an average F-score improvement of 0.8{\%} when compared to the single-task model from an average baseline of 78.4{\%}. Although there was a significant drop in performance on one dataset, performance improves significantly for five datasets by up to 6.3{\%}. For the Dependent multi-task model we observed an average improvement of 0.4{\%} when compared to the single-task model. There were no significant drops in performance on any dataset, and performance improves significantly for six datasets by up to 1.1{\%}. The dataset size experiments found that as dataset size decreased, the multi-output model's performance increased compared to the single-task model's. Using 50, 25 and 10{\%} of the training data resulted in an average drop of approximately 3.4, 8 and 16.7{\%} respectively for the single-task model but approximately 0.2, 3.0 and 9.8{\%} for the multi-task model. Conclusions: Our results show that, on average, the multi-task models produced better NER results than the single-task models trained on a single NER dataset. We also found that Multi-task Learning is beneficial for small datasets. Across the various settings the improvements are significant, demonstrating the benefit of Multi-task Learning for this task.},
	keywords     = {Biomedical text mining,Convolutional neural networks,Multi-task learning,Named entity recognition}
}
@article{crone2020deeper,
	title        = {Deeper Task-Specificity Improves Joint Entity and Relation Extraction},
	author       = {Crone, Phil},
	year         = 2020,
	journal      = {arXiv preprint arXiv:2002.06424}
}
@article{Cronin1966,
	title        = {{Darwinism ' s fantastic voyage}},
	author       = {Cronin, Helena and Curry, Oliver},
	year         = 1966,
	journal      = {The Lancet},
	volume       = 372,
	number       = {December 2008},
	pages        = {S5--S10},
	doi          = {10.1016/S0140-6736(08)61874-7},
	issn         = {0140-6736},
	url          = {http://dx.doi.org/10.1016/S0140-6736(08)61874-7},
	file         = {:home/ferran/.local/share/data/Mendeley Ltd./Mendeley Desktop/Downloaded/Cronin, Curry - 1966 - Darwinism ' s fantastic voyage.pdf:pdf}
}
@article{Crossland2020,
	title        = {{Towards machine-assisted meta-studies: The Hubble constant}},
	author       = {Crossland, Tom and Stenetorp, Pontus and Riedel, Sebastian and Kawata, Daisuke and Kitching, Thomas D. and Croft, Rupert A.C.},
	year         = 2020,
	journal      = {Monthly Notices of the Royal Astronomical Society},
	volume       = 13,
	number       = 3,
	pages        = {3217--3228},
	doi          = {10.1093/mnras/stz3400},
	issn         = 13652966,
	abstract     = {We present an approach for automatic extraction of measured values from the astrophysical literature, using the Hubble constant for our pilot study. Our rules-based model - a classical technique in natural language processing - has successfully extracted 298 measurements of the Hubble constant, with uncertainties, from the 208 541 available arXiv astrophysics papers.We have also created an artificial neural network classifier to identify papers in arXiv which report novel measurements. From the analysis of our results we find that reporting measurements with uncertainties and the correct units is critical information when distinguishing novel measurements in free text. Our results correctly highlight the current tension for measurements of theHubble constant and recover the 3.5$\sigma$ discrepancy - demonstrating that the tool presented in this paper is useful for meta-studies of astrophysical measurements from a large number of publications.},
	archiveprefix = {arXiv},
	arxivid      = {1902.00027},
	eprint       = {1902.00027},
	file         = {:home/ferran/Downloads/1902.00027.pdf:pdf},
	keywords     = {Astronomical data bases: Miscellaneous,Cosmological parameters,Methods: Data analysis,Publications, bibliography}
}
@inproceedings{CruzDiaz2015,
	title        = {{An Analysis of Biomedical Tokenization: Problems and Strategies}},
	author       = {{Cruz Diaz}, Noa P. and {Ma{\~{n}}a L{\'{o}}pez}, Manuel},
	year         = 2015,
	doi          = {10.18653/v1/w15-2605},
	abstract     = {Choosing the right tokenizer is a non-trivial task, especially in the biomedical domain, where it poses additional challenges, which if not resolved means the propagation of errors in successive Natural Language Processing analysis pipeline. This paper aims to identify these problematic cases and analyze the out-put that, a representative and widely used set of tokenizers, shows on them. This work will aid the decision making process of choosing the right strategy according to the down-stream application. In addition, it will help developers to create accurate tokenization tools or improve the existing ones. A total of 14 problematic cases were described, show-ing biomedical samples for each of them. The outputs of 12 tokenizers were provided and discussed in relation to the level of agreement among tools.}
}
@article{Cui2010,
	title        = {{Functional near infrared spectroscopy (NIRS) signal improvement based on negative correlation between oxygenated and deoxygenated hemoglobin dynamics}},
	author       = {Cui, Xu and Bray, Signe and Reiss, Allan L},
	year         = 2010,
	journal      = {NeuroImage},
	doi          = {10.1016/j.neuroimage.2009.11.050},
	isbn         = {1095-9572 (Electronic){\$}\backslash{\$}n1053-8119 (Linking)},
	issn         = 10538119,
	abstract     = {Near infrared spectroscopy (NIRS) is a promising technology for functional brain imaging which measures hemodynamic signals from the cortex, similar to functional magnetic resonance imaging (fMRI), but does not require the participant to lie motionless in a confined space. NIRS can therefore be used for more naturalistic experiments, including face to face communication, or natural body movements, and is well suited for real-time applications that may require lengthy training. However, improving signal quality and reducing noise, especially noise induced by head motion, is challenging, particularly for real time applications. Here we study the properties of head motion induced noise, and find that motion noise causes the measured oxygenated and deoxygenated hemoglobin signals, which are typically strongly negatively correlated, to become more positively correlated. Next, we develop a method to reduce noise based on the principle that the concentration changes of oxygenated and deoxygenated hemoglobin should be negatively correlated. We show that despite its simplicity, this method is effective in reducing noise and improving signal quality, for both online and offline noise reduction. {\textcopyright}2009 Elsevier Inc. All rights reserved.},
	archiveprefix = {arXiv},
	arxivid      = {10.1016/j.neuroimage.2009.11.050.Functional},
	eprint       = {j.neuroimage.2009.11.050.Functional},
	pmid         = 19945536,
	primaryclass = {10.1016}
}
@article{Cutting2010,
	title        = {{Attention and the evolution of hollywood film}},
	author       = {Cutting, James E. and Delong, Jordan E. and Nothelfer, Christine E.},
	year         = 2010,
	journal      = {Psychological Science},
	volume       = 21,
	number       = 3,
	pages        = {432--439},
	doi          = {10.1177/0956797610361679},
	isbn         = {1467-9280 (Electronic)$\backslash$r0956-7976 (Linking)},
	issn         = {09567976},
	abstract     = {Reaction times exhibit a spectral patterning known as 1/f, and these patterns can be thought of as reflecting time-varying changes in attention. We investigated the shot structure of Hollywood films to determine if these same patterns are found. We parsed 150 films with release dates from 1935 to 2005 into their sequences of shots and then analyzed the pattern of shot lengths in each film. Autoregressive and power analyses showed that, across that span of 70 years, shots became increasingly more correlated in length with their neighbors and created power spectra approaching 1/f. We suggest, as have others, that 1/f patterns reflect world structure and mental process. Moreover, a 1/f temporal shot structure may help harness observers' attention to the narrative of a film.},
	keywords     = {1/f,Attention,Cinema,Film,Visual momentum},
	pmid         = 20424081
}
@article{Cutting2010a,
	title        = {{Attention and the evolution of hollywood film}},
	author       = {Cutting, James E. and Delong, Jordan E. and Nothelfer, Christine E.},
	year         = 2010,
	journal      = {Psychological Science},
	volume       = 21,
	number       = 3,
	pages        = {432--439},
	doi          = {10.1177/0956797610361679},
	isbn         = {1467-9280 (Electronic)$\backslash$r0956-7976 (Linking)},
	issn         = {09567976},
	abstract     = {Reaction times exhibit a spectral patterning known as 1/f, and these patterns can be thought of as reflecting time-varying changes in attention. We investigated the shot structure of Hollywood films to determine if these same patterns are found. We parsed 150 films with release dates from 1935 to 2005 into their sequences of shots and then analyzed the pattern of shot lengths in each film. Autoregressive and power analyses showed that, across that span of 70 years, shots became increasingly more correlated in length with their neighbors and created power spectra approaching 1/f. We suggest, as have others, that 1/f patterns reflect world structure and mental process. Moreover, a 1/f temporal shot structure may help harness observers' attention to the narrative of a film.},
	file         = {:home/ferran/.local/share/data/Mendeley Ltd./Mendeley Desktop/Downloaded/Cutting, Delong, Nothelfer - 2010 - Attention and the evolution of hollywood film(2).pdf:pdf},
	keywords     = {1/f,Attention,Cinema,Film,Visual momentum},
	pmid         = 20424081
}
@book{D2002,
	title        = {{Library of Congress Cataloging-in-Publication Data}},
	author       = {D, Jeffrey and Fortman, Jeffrey D and Hewett, Terry a and Bennett, B Taylor},
	year         = 2002,
	booktitle    = {America},
	isbn         = {0849325625},
	file         = {:home/ferran/.local/share/data/Mendeley Ltd./Mendeley Desktop/Downloaded/D et al. - 2002 - Library of Congress Cataloging-in-Publication Data.pdf:pdf}
}
@article{Dang2013,
	title        = {{A Review of Text Mining Techniques Associated with Various Application Areas}},
	author       = {Dang, Shilpa and Ahmad, Peerzada Hamid},
	year         = 2013,
	journal      = {International Journal of Science and Research (IJSR) ISSN (Online Index Copernicus Value Impact Factor},
	volume       = 14,
	number       = 2,
	pages        = {2319--7064},
	abstract     = {Text mining is used to extract hidden valuable information from semi-structured or unstructured. The amount of information available is day by day increasing at a dramatic rate. This reality has led to investigate various text mining techniques. In this paper our focus is to review the basic concept of various text mining techniques and its applications. We present the basic differences between relative terminologies on the basis of motivation, process and model used and the algorithms used. In addition to this we have also discussed a comparison between text mining techniques on the basis of characteristic, algorithms used, models used and tools.},
	file         = {:home/ferran/Dropbox/Upgrade/SUB151800.pdf:pdf},
	keywords     = {Categorization,Clustering,Information Extraction,Information Retrieval,Summarization}
}
@article{Dang2018,
	title        = {{D3NER: Biomedical named entity recognition using CRF-biLSTM improved with fine-tuned embeddings of various linguistic information}},
	author       = {Dang, Thanh Hai and Le, Hoang Quynh and Nguyen, Trang M. and Vu, Sinh T.},
	year         = 2018,
	journal      = {Bioinformatics},
	doi          = {10.1093/bioinformatics/bty356},
	issn         = 14602059,
	abstract     = {Motivation Recognition of biomedical named entities in the textual literature is a highly challenging research topic with great interest, playing as the prerequisite for extracting huge amount of high-valued biomedical knowledge deposited in unstructured text and transforming them into well-structured formats. Long Short-Term Memory (LSTM) networks have recently been employed in various biomedical named entity recognition (NER) models with great success. They, however, often did not take advantages of all useful linguistic information and still have many aspects to be further improved for better performance. Results We propose D3NER, a novel biomedical named entity recognition (NER) model using conditional random fields and bidirectional long short-term memory improved with fine-tuned embeddings of various linguistic information. D3NER is thoroughly compared with seven very recent state-of-the-art NER models, of which two are even joint models with named entity normalization (NEN), which was proven to bring performance improvements to NER. Experimental results on benchmark datasets, i.e. the BioCreative V Chemical Disease Relation (BC5 CDR), the NCBI Disease and the FSU-PRGE gene/protein corpus, demonstrate the out-performance and stability of D3NER over all compared models for chemical, gene/protein NER and over all models (without NEN jointed, as D3NER) for disease NER, in almost all cases. On the BC5 CDR corpus, D3NER achieves F1 of 93.14 and 84.68{\%} for the chemical and disease NER, respectively; while on the NCBI Disease corpus, its F1 for the disease NER is 84.41{\%}. Its F1 for the gene/protein NER on FSU-PRGE is 87.62{\%}. Availability and implementation Data and source code are available at: https://github.com/aidantee/D3NER. Supplementary informationSupplementary dataare available at Bioinformatics online.}
}
@misc{Davies2020,
	title        = {{Improving the Accuracy of Predicted Human Pharmacokinetics: Lessons Learned from the AstraZeneca Drug Pipeline Over Two Decades}},
	author       = {Davies, Michael and Jones, Rhys D.O. and Grime, Ken and Jansson-L{\"{o}}fmark, Rasmus and Fretland, Adrian J. and Winiwarter, Susanne and Morgan, Paul and McGinnity, Dermot F.},
	year         = 2020,
	booktitle    = {Trends in Pharmacological Sciences},
	doi          = {10.1016/j.tips.2020.03.004},
	issn         = 18733735,
	abstract     = {During drug discovery and prior to the first human dose of a novel candidate drug, the pharmacokinetic (PK) behavior of the drug in humans is predicted from preclinical data. This helps to inform the likelihood of achieving therapeutic exposures in early clinical development. Once clinical data are available, the observed human PK are compared with predictions, providing an opportunity to assess and refine prediction methods. Application of best practice in experimental data generation and predictive methodologies, and a focus on robust mechanistic understanding of the candidate drug disposition properties before nomination to clinical development, have led to maximizing the probability of successful PK predictions so that 83{\%} of AstraZeneca drug development projects progress in the clinic with no PK issues; and 71{\%} of key PK parameter predictions [64{\%} of area under the curve (AUC) predictions; 78{\%} of maximum concentration (Cmax) predictions; and 70{\%} of half-life predictions] are accurate to within twofold. Here, we discuss methods to predict human PK used by AstraZeneca, how these predictions are assessed and what can be learned from evaluating the predictions for 116 candidate drugs.},
	keywords     = {absorption,distribution,excretion,metabolism,pharmacokinetics,prediction},
	pmid         = 32359836
}
@article{Dearden2007,
	title        = {{In silico prediction of ADMET properties: How far have we come?}},
	author       = {Dearden, John C.},
	year         = 2007,
	journal      = {Expert Opinion on Drug Metabolism and Toxicology},
	doi          = {10.1517/17425255.3.5.635},
	issn         = 17425255,
	abstract     = {There have been considerable advances in the last few years in both the quantity and the quality of in silico ADMET property predictions. Most ADMET properties are now computable, and the accuracy of some of the software predictions for physicochemical properties in particular is close to that of measured data. There is, however, universal agreement that more good experimental ADMET data are needed for use in in silico model development, for models are only as good as the data on which they are based. Many data remain confidential but it is to be hoped that, with projects such as the Vitic toxicity database, being developed by Lhasa Limited, pharmaceutical companies will be prepared to release data to an 'honest broker' on a confidential basis, so that better in silico models can be developed. Incorporation of calculated ADMET properties into drug discovery and development is a multi-factorial problem and really needs a multi-factorial solution. Some progress is being made in this direction and it is hoped that within the foreseeable future software will be available for this purpose. {\textcopyright} 2007 Informa UK Ltd.},
	keywords     = {ADMET,Descriptors,In silico,Prediction,QSAR,QSPR}
}
@article{DeCock2011,
	title        = {{The role of population PK-PD modelling in paediatric clinical research}},
	author       = {{De Cock}, Roosmarijn F.W. and Piana, Chiara and Krekels, Elke H.J. and Danhof, Meindert and Allegaert, Karel and Knibbe, Catherijne A.J.},
	year         = 2011,
	journal      = {European Journal of Clinical Pharmacology},
	volume       = 67,
	number       = {SUPPL. 1},
	doi          = {10.1007/s00228-009-0782-9},
	issn         = {00316970},
	abstract     = {Children differ from adults in their response to drugs. While this may be the result of changes in dose exposure (pharmacokinetics [PK]) and/or exposure response (pharmacodynamics [PD]) relationships, the magnitude of these changes may not be solely reflected by differences in body weight. As a consequence, dosing recommendations empirically derived from adults dosing regimens using linear extrapolations based on body weight, can result in therapeutic failure, occurrence of adverse effect or even fatalities. In order to define rational, patient-tailored dosing schemes, population PK-PD studies in children are needed. For the analysis of the data, population modelling using non-linear mixed effect modelling is the preferred tool since this approach allows for the analysis of sparse and unbalanced datasets. Additionally, it permits the exploration of the influence of different covariates such as body weight and age to explain the variability in drug response. Finally, using this approach, these PK-PD studies can be designed in the most efficient manner in order to obtain the maximum information on the PK-PD parameters with the highest precision. Once a population PK-PD model is developed, internal and external validations should be performed. If the model performs well in these validation procedures, model simulations can be used to define a dosing regimen, which in turn needs to be tested and challenged in a prospective clinical trial. This methodology will improve the efficacy/safety balance of dosing guidelines, which will be of benefit to the individual child. {\textcopyright} 2010 The Author(s).},
	file         = {:home/ferran/.local/share/data/Mendeley Ltd./Mendeley Desktop/Downloaded/De Cock et al. - 2011 - The role of population PK-PD modelling in paediatric clinical research.pdf:pdf},
	keywords     = {Paediatric population,Pharmacodynamics,Pharmacokinetics,Population modelling,Validation}
}
@article{DeCWilliams2006,
	title        = {{A science of pain expression?}},
	author       = {{de C Williams}, Amanda C. and Craig, Kenneth D.},
	year         = 2006,
	journal      = {Pain},
	volume       = 125,
	number       = 3,
	pages        = {202--203},
	doi          = {10.1016/j.pain.2006.08.004},
	isbn         = {0304-3959},
	issn         = {03043959},
	abstract     = {Comments on an article by Michael J. L. Sullivan et al. (see record 2006-21491-009). The authors provide an innovative and intriguing advance in understanding the complexities of pain expression by demonstrating that different categories of behavior respond in a dissimilar manner to variations in contextual demands. Pain behaviors that have a primary communicative function (e.g., self-report, facial grimacing, or paralinguistic vocalizations, such as voice qualities or grunting, moaning and sighing) collectively indicate more painful distress when explicit social demands focus on communicating pain as opposed to when the focus is upon a neutral task (providing estimates of physical properties of an event). In contrast, other behaviors (guarding, holding, touching or rubbing) that more immediately control or minimize painful experience are not as variable in response to the different social contexts, but vary more closely with the painful, physical demands of tasks. Hence, the functional importance of specific types of pain expression is highlighted and these properties should command the attention of investigators and clinicians. (PsycINFO Database Record (c) 2016 APA, all rights reserved)},
	pmid         = 16962239
}
@article{DeCWilliams2016,
	title        = {{Pain expressiveness and altruistic behavior: an exploration using agent-based modeling.}},
	author       = {{de C Williams}, Amanda C and Gallagher, Elizabeth and Fidalgo, Antonio R and Bentley, Peter J},
	year         = 2016,
	journal      = {Pain},
	volume       = 157,
	number       = 3,
	pages        = {759--68},
	doi          = {10.1097/j.pain.0000000000000443},
	isbn         = {0000000000000},
	issn         = {1872-6623},
	url          = {http://www.ncbi.nlm.nih.gov/pubmed/26655734{\%}0Ahttp://www.pubmedcentral.nih.gov/articlerender.fcgi?artid=PMC4751745},
	abstract     = {Predictions which invoke evolutionary mechanisms are hard to test. Agent-based modeling in artificial life offers a way to simulate behaviors and interactions in specific physical or social environments over many generations. The outcomes have implications for understanding adaptive value of behaviors in context. Pain-related behavior in animals is communicated to other animals that might protect or help, or might exploit or predate. An agent-based model simulated the effects of displaying or not displaying pain (expresser/nonexpresser strategies) when injured and of helping, ignoring, or exploiting another in pain (altruistic/nonaltruistic/selfish strategies). Agents modeled in MATLAB interacted at random while foraging (gaining energy); random injury interrupted foraging for a fixed time unless help from an altruistic agent, who paid an energy cost, speeded recovery. Environmental and social conditions also varied, and each model ran for 10,000 iterations. Findings were meaningful in that, in general, contingencies that evident from experimental work with a variety of mammals, over a few interactions, were replicated in the agent-based model after selection pressure over many generations. More energy-demanding expression of pain reduced its frequency in successive generations, and increasing injury frequency resulted in fewer expressers and altruists. Allowing exploitation of injured agents decreased expression of pain to near zero, but altruists remained. Decreasing costs or increasing benefits of helping hardly changed its frequency, whereas increasing interaction rate between injured agents and helpers diminished the benefits to both. Agent-based modeling allows simulation of complex behaviors and environmental pressures over evolutionary time.},
	file         = {:home/ferran/.local/share/data/Mendeley Ltd./Mendeley Desktop/Downloaded/de C Williams et al. - 2016 - Pain expressiveness and altruistic behavior an exploration using agent-based modeling.pdf:pdf},
	keywords     = {artificial life,evolution,exploitation,helping},
	pmid         = 26655734
}
@inproceedings{deleger2012building,
	title        = {Building gold standard corpora for medical natural language processing tasks},
	author       = {Deleger, Louise and Li, Qi and Lingren, Todd and Kaiser, Megan and Molnar, Katalin and others},
	year         = 2012,
	booktitle    = {AMIA Annual Symposium Proceedings},
	volume       = 2012,
	pages        = 144,
	organization = {American Medical Informatics Association}
}
@article{DelFiol2018,
	title        = {{A Deep Learning Method to Automatically Identify Reports of Scientifically Rigorous Clinical Research from the Biomedical Literature: Comparative Analytic Study}},
	author       = {{Del Fiol}, Guilherme and Michelson, Matthew and Iorio, Alfonso and Cotoi, Chris and Haynes, R Brian},
	year         = 2018,
	journal      = {Journal of Medical Internet Research},
	volume       = 20,
	number       = 6,
	pages        = {e10281},
	doi          = {10.2196/10281},
	abstract     = {A major barrier to the practice of evidence-based medicine is efficiently finding scientifically sound studies on a given clinical topic. To investigate a deep learning approach to retrieve scientifically sound treatment studies from the biomedical literature. We trained a Convolutional Neural Network using a noisy dataset of 403,216 PubMed citations with title and abstract as features. The deep learning model was compared with state-of-the-art search filters, such as PubMed's Clinical Query Broad treatment filter, McMaster's textword search strategy (no Medical Subject Heading, MeSH, terms), and Clinical Query Balanced treatment filter. A previously annotated dataset (Clinical Hedges) was used as the gold standard. The deep learning model obtained significantly lower recall than the Clinical Queries Broad treatment filter (96.9{\%} vs 98.4{\%}; P},
	file         = {:home/ferran/.local/share/data/Mendeley Ltd./Mendeley Desktop/Downloaded/Del Fiol et al. - 2018 - A Deep Learning Method to Automatically Identify Reports of Scientifically Rigorous Clinical Research from the.pdf:pdf},
	keywords     = {1,20,2018,6,deep learning,e10281,evidence-based medicine,http,information retrieval,iss,j med internet res,jmir,literature databases,machine learning,org,p,vol,www}
}
@article{Delpy1988,
	title        = {{Estimation of optical pathlength through tissue from direct time of flight measurement}},
	author       = {Delpy, D. T. and Cope, M. and {Van Der Zee}, P. and Arridge, S. and Wray, S. and Wyatt, J.},
	year         = 1988,
	journal      = {Physics in Medicine and Biology},
	volume       = 33,
	number       = 12,
	pages        = {1433--1442},
	doi          = {10.1088/0031-9155/33/12/008},
	isbn         = {0031-9155 (Print)$\backslash$r0031-9155 (Linking)},
	issn         = {00319155},
	abstract     = {Quantitation of near infrared spectroscopic data in a scattering medium such as tissue requires knowledge of the optical pathlength in the medium. This can now be estimated directly from the time of flight of picosecond length light pulses. Monte Carlo modelling of light pulses in tissue has shown that the mean value of the time dispersed light pulse correlates with the pathlength used in quantitative spectroscopic calculations. This result has been verified in a phantom material. Time of flight measurements of pathlength across the rat head give a pathlength of 5.3 +/- 0.3 times the head diameter.},
	archiveprefix = {arXiv},
	arxivid      = {physics/0407003},
	eprint       = {0407003},
	pmid         = 3237772,
	primaryclass = {physics}
}
@article{Delpy1988a,
	title        = {{Estimation of optical pathlength through tissue from direct time of flight measurement}},
	author       = {Delpy, D. T. and Cope, M. and {Van Der Zee}, P. and Arridge, S. and Wray, S. and Wyatt, J.},
	year         = 1988,
	journal      = {Physics in Medicine and Biology},
	volume       = 33,
	number       = 12,
	pages        = {1433--1442},
	doi          = {10.1088/0031-9155/33/12/008},
	isbn         = {0031-9155 (Print)$\backslash$r0031-9155 (Linking)},
	issn         = {00319155},
	abstract     = {Quantitation of near infrared spectroscopic data in a scattering medium such as tissue requires knowledge of the optical pathlength in the medium. This can now be estimated directly from the time of flight of picosecond length light pulses. Monte Carlo modelling of light pulses in tissue has shown that the mean value of the time dispersed light pulse correlates with the pathlength used in quantitative spectroscopic calculations. This result has been verified in a phantom material. Time of flight measurements of pathlength across the rat head give a pathlength of 5.3 +/- 0.3 times the head diameter.},
	archiveprefix = {arXiv},
	arxivid      = {physics/0407003},
	eprint       = {0407003},
	pmid         = 3237772,
	primaryclass = {physics}
}
@inproceedings{DeMarneffe2008,
	title        = {{The Stanford typed dependencies representation}},
	author       = {de Marneffe, Marie-Catherine and Manning, Christopher D.},
	year         = 2008,
	doi          = {10.3115/1608858.1608859},
	abstract     = {This paper examines the Stanford typed dependencies representation, which was designed to provide a straightforward de- scription of grammatical relations for any user who could benefit from automatic text understanding. For such purposes, we ar- gue that dependency schemes must follow a simple design and provide semantically contentful information, as well as offer an automatic procedure to extract the rela- tions. We consider the underlying design principles of the Stanford scheme from this perspective, and compare it to the GR and PARC representations. Finally, we address the question of the suitability of the Stan- ford scheme for parser evaluation. 1}
}
@article{Demeester2016,
	title        = {{Distributed Representations ofWords and Phrases and their Compositionality}},
	author       = {Demeester, Thomas and Rockt{\"{a}}schel, Tim and Riedel, Sebastian},
	year         = 2016,
	journal      = {EMNLP 2016 - Conference on Empirical Methods in Natural Language Processing, Proceedings},
	pages        = {1389--1399},
	doi          = {10.18653/v1/d16-1146},
	isbn         = 9781945626258,
	abstract     = {Methods based on representation learning currently hold the state-of-the-art in many natural language processing and knowledge base inference tasks. Yet, a major challenge is how to efficiently incorporate commonsense knowledge into such models. A recent approach regularizes relation and entity representations by propositionalization of first-order logic rules. However, propositionalization does not scale beyond domains with only few entities and rules. In this paper we present a highly efficient method for incorporating implication rules into distributed representations for automated knowledge base construction. We map entity-tuple embeddings into an approximately Boolean space and encourage a partial ordering over relation embeddings based on implication rules mined from WordNet. Surprisingly, we find that the strong restriction of the entity-tuple embedding space does not hurt the expressiveness of the model and even acts as a regularizer that improves generalization. By incorporating few commonsense rules, we achieve an increase of 2 percentage points mean average precision over a matrix factorization baseline, while observing a negligible increase in runtime.},
	archiveprefix = {arXiv},
	arxivid      = {1606.08359},
	eprint       = {1606.08359},
	file         = {:home/ferran/Dropbox/Upgrade/5021-distributed-representations-of-words-and-phrases-and-their-compositionality.pdf:pdf}
}
@article{Demner-Fushman2018,
	title        = {{Finding medication doses in the liteature.}},
	author       = {Demner-Fushman, Dina and Mork, James G and Rogers, Willie J and Shooshan, Sonya E and Rodriguez, Laritza and Aronson, Alan R},
	year         = 2018,
	journal      = {Annual Symposium proceedings. AMIA Symposium},
	volume       = 2018,
	pages        = {368--376},
	issn         = {1942-597X},
	abstract     = {Medication doses, one of the determining factors in medication safety and effectiveness, are present in the literature, but only in free-text form. We set out to determine if the systems developed for extracting drug prescription information from clinical text would yield comparable results on scientific literature and if sequence-to-sequence learning with neural networks could improve over the current state-of-the-art. We developed a collection of 694 PubMed Central documents annotated with drug dose information using the i2b2 schema. We found that less than half of the drug doses are present in the MEDLINE/PubMed abstracts, and full-text is needed to identify the other half. We identified the differences in the scope and formatting of drug dose information in the literature and clinical text, which require developing new dose extraction approaches. Finally, we achieved 83.9{\%} recall, 87.2{\%} precision and 85.5{\%} F1 score in extracting complete drug prescription information from the literature.},
	file         = {:home/ferran/.local/share/data/Mendeley Ltd./Mendeley Desktop/Downloaded/Demner-Fushman et al. - 2018 - Finding medication doses in the liteature.pdf:pdf},
	pmid         = 30815076
}
@article{Demner-Fushman2018a,
	title        = {{Finding medication doses in the liteature}},
	author       = {Demner-Fushman, Dina and Mork, James G. and Rogers, Willie J. and Shooshan, Sonya E. and Rodriguez, Laritza and Aronson, Alan R.},
	year         = 2018,
	journal      = {AMIA ... Annual Symposium proceedings. AMIA Symposium},
	issn         = {1942597X},
	abstract     = {Medication doses, one of the determining factors in medication safety and effectiveness, are present in the literature, but only in free-text form. We set out to determine if the systems developed for extracting drug prescription information from clinical text would yield comparable results on scientific literature and if sequence-to-sequence learning with neural networks could improve over the current state-of-the-art. We developed a collection of 694 PubMed Central documents annotated with drug dose information using the i2b2 schema. We found that less than half of the drug doses are present in the MEDLINE/PubMed abstracts, and full-text is needed to identify the other half. We identified the differences in the scope and formatting of drug dose information in the literature and clinical text, which require developing new dose extraction approaches. Finally, we achieved 83.9{\%} recall, 87.2{\%} precision and 85.5{\%} F1 score in extracting complete drug prescription information from the literature.},
	file         = {:home/ferran/.local/share/data/Mendeley Ltd./Mendeley Desktop/Downloaded/Demner-Fushman et al. - 2018 - Finding medication doses in the liteature.pdf:pdf},
	pmid         = 30815076
}
@article{Demsar2006,
	title        = {{Statistical comparisons of classifiers over multiple data sets}},
	author       = {Dem{\v{s}}ar, Janez},
	year         = 2006,
	journal      = {Journal of Machine Learning Research},
	issn         = 15337928,
	abstract     = {While methods for comparing two learning algorithms on a single data set have been scrutinized for quite some time already, the issue of statistical tests for comparisons of more algorithms on multiple data sets, which is even more essential to typical machine learning studies, has been all but ignored. This article reviews the current practice and then theoretically and empirically examines several suitable tests. Based on that, we recommend a set of simple, yet safe and robust non-parametric tests for statistical comparisons of classifiers: the Wilcoxon signed ranks test for comparison of two classifiers and the Friedman test with the corresponding post-hoc tests for comparison of more classifiers over multiple data sets. Results of the latter can also be neatly presented with the newly introduced CD (critical difference) diagrams.},
	keywords     = {Comparative studies,Friedman test,Multiple comparisons tests,Statistical methods,Wilcoxon signed ranks test}
}
@article{Dernoncourt2017,
	title        = {{PubMed 200k RCT: a Dataset for Sequential Sentence Classification in Medical Abstracts}},
	author       = {Dernoncourt, Franck and Lee, Ji Young},
	year         = 2017,
	url          = {http://arxiv.org/abs/1710.06071},
	abstract     = {We present PubMed 200k RCT, a new dataset based on PubMed for sequential sentence classification. The dataset consists of approximately 200,000 abstracts of randomized controlled trials, totaling 2.3 million sentences. Each sentence of each abstract is labeled with their role in the abstract using one of the following classes: background, objective, method, result, or conclusion. The purpose of releasing this dataset is twofold. First, the majority of datasets for sequential short-text classification (i.e., classification of short texts that appear in sequences) are small: we hope that releasing a new large dataset will help develop more accurate algorithms for this task. Second, from an application perspective, researchers need better tools to efficiently skim through the literature. Automatically classifying each sentence in an abstract would help researchers read abstracts more efficiently, especially in fields where abstracts may be long, such as the medical field.},
	archiveprefix = {arXiv},
	arxivid      = {1710.06071},
	eprint       = {1710.06071},
	file         = {:home/ferran/.local/share/data/Mendeley Ltd./Mendeley Desktop/Downloaded/Dernoncourt, Lee - 2017 - PubMed 200k RCT a Dataset for Sequential Sentence Classification in Medical Abstracts.pdf:pdf}
}
@article{DeSteenwinkel2010,
	title        = {{Time-kill kinetics of anti-tuberculosis drugs, and emergence of resistance, in relation to metabolic activity of Mycobacterium tuberculosis}},
	author       = {de Steenwinkel, Jurriaan E M and de Knegt, Gerjo J and ten Kate, Marian T and van Belkum, Alex and Verbrugh, Henri A and Kremer, Kristin and van Soolingen, Dick and Bakker-Woudenberg, Irma A J M},
	year         = 2010,
	journal      = {Journal of Antimicrobial Chemotherapy},
	volume       = 65,
	number       = 12,
	pages        = {2582--2589},
	doi          = {10.1093/jac/dkq374},
	isbn         = {1460-2091 (Electronic){\$}\backslash{\$}r0305-7453 (Linking)},
	issn         = {03057453},
	abstract     = {OBJECTIVES: The pharmacodynamics of tuberculosis (TB) treatment should be further explored, to prevent emergence of resistance, treatment failure and relapse of infection. The diagnostic drug susceptibility tests guiding TB therapy investigate metabolically active Mycobacterium tuberculosis (Mtb) isolates under static conditions and as such are not informative with respect to the time-kill kinetics of anti-TB drugs and the emergence of resistance in metabolically lowly active or even dormant mycobacterial cells.{\$}\backslash{\$}n{\$}\backslash{\$}nMETHODS: In vitro, the killing capacity of rifampicin, isoniazid, ethambutol and amikacin regarding the degree of killing, killing rate and selection of resistant mutants was investigated in metabolically highly active versus metabolically lowly active Mtb cells.{\$}\backslash{\$}n{\$}\backslash{\$}nRESULTS: Isoniazid showed rapid and high killing capacity towards highly active mycobacteria, but due to the emergence of resistance could not eliminate the Mtb. Efflux pump-mediated isoniazid resistance was predominant. Rifampicin revealed a relatively slow and time-dependent killing capacity, but achieved elimination of all mycobacteria. Ethambutol was not bactericidal. Amikacin showed a high and extremely rapid killing activity that was not time dependent and could eliminate all mycobacteria. Exposure of lowly active Mtb populations to isoniazid, rifampicin or amikacin led to the emergence of resistant mutants. Compared with the highly active mycobacteria, elimination of the susceptible lowly active mycobacteria required a 64-fold increased isoniazid concentration and a 4-fold increased rifampicin concentration, whereas amikacin was equally effective irrespective of the metabolic state of the mycobacteria.{\$}\backslash{\$}n{\$}\backslash{\$}nCONCLUSIONS: The anti-TB drugs differ significantly regarding their time-kill kinetics. In addition, the metabolic state of Mtb significantly affects its susceptibility to antimicrobials, with the exception of amikacin. Optimization of dosage of anti-TB drugs is required to achieve maximum drug concentrations at the site of infection in order to maximize reduction in Mtb load and to minimize the emergence and selection of resistance.},
	keywords     = {Amikacin,Antimicrobial activity,Ethambutol,Isoniazid,Mutant selection window,Rifampicin,TB},
	pmid         = 20947621
}
@article{devlin2018bert,
	title        = {Bert: Pre-training of deep bidirectional transformers for language understanding},
	author       = {Devlin, Jacob and Chang, Ming-Wei and Lee, Kenton and Toutanova, Kristina},
	year         = 2018,
	journal      = {arXiv preprint arXiv:1810.04805}
}
@article{DeWaal2011,
	title        = {{What is an animal emotion?}},
	author       = {{De Waal}, Frans B.M.},
	year         = 2011,
	journal      = {Annals of the New York Academy of Sciences},
	volume       = 1224,
	number       = 1,
	pages        = {191--206},
	doi          = {10.1111/j.1749-6632.2010.05912.x},
	isbn         = {1749-6632},
	issn         = {00778923},
	abstract     = {Emotions suffuse much of the language employed by students of animal behavior--from "social bonding" to "alarm calls"--yet are carefully avoided as an explicit topic in scientific discourse. Given the increasing interest in human emotional intelligence and the explicit attention in neuroscience to the emotions, both human and nonhuman, the taboo that has reigned for so long in animal behavior research seems outdated. The present review seeks to recall the history of our field in which emotions and instincts were mentioned in the same breath and in which neither psychologists nor biologists felt that animal emotions were off limits. One of the tenets supporting a renewed interest in this topic is to avoid unanswerable questions and to view emotions as mental and bodily states that potentiate behavior appropriate to environmental challenges. Understanding the emotionally deep structure of behavior will be the next frontier in the study of animal behavior.},
	file         = {:home/ferran/.local/share/data/Mendeley Ltd./Mendeley Desktop/Downloaded/De Waal - 2011 - What is an animal emotion.pdf:pdf},
	keywords     = {Animal cognition,Empathy,Evolution,Facial expressions,Instinct},
	pmid         = 21486301
}
@article{DeWaal2017,
	title        = {{Mammalian empathy: Behavioural manifestations and neural basis}},
	author       = {{De Waal}, Frans B.M. and Preston, Stephanie D.},
	year         = 2017,
	journal      = {Nature Reviews Neuroscience},
	publisher    = {Nature Publishing Group},
	volume       = 18,
	number       = 8,
	pages        = {498--509},
	doi          = {10.1038/nrn.2017.72},
	isbn         = {1471-0048 (Electronic) 1471-003X (Linking)},
	issn         = 14710048,
	url          = {http://dx.doi.org/10.1038/nrn.2017.72},
	abstract     = {Empathy is a characteristic of all mammals that ranges from being sensitive to another's emotions to adopting their perspective. In this Review, de Waal and Preston discuss current hypotheses concerning how the emotional states of others are understood in a variety of species.},
	file         = {:home/ferran/.local/share/data/Mendeley Ltd./Mendeley Desktop/Downloaded/De Waal, Preston - 2017 - Mammalian empathy Behavioural manifestations and neural basis.pdf:pdf},
	pmid         = 28655877
}
@article{liu2019roberta,
	title={Roberta: A robustly optimized bert pretraining approach},
	author={Liu, Yinhan and Ott, Myle and Goyal, Naman and Du, Jingfei and Joshi, Mandar and Chen, Danqi and Levy, Omer and Lewis, Mike and Zettlemoyer, Luke and Stoyanov, Veselin},
	journal={arXiv preprint arXiv:1907.11692},
	year={2019}
}
@article{zhu2010confidence,
	title={Confidence-based stopping criteria for active learning for data annotation},
	author={Zhu, Jingbo and Wang, Huizhen and Hovy, Eduard and Ma, Matthew},
	journal={ACM Transactions on Speech and Language Processing (TSLP)},
	volume={6},
	number={3},
	pages={1--24},
	year={2010},
	publisher={ACM New York, NY, USA}
}
@inproceedings{lin2019alpacatag,
	title={AlpacaTag: an active learning-based crowd annotation framework for sequence tagging},
	author={Lin, Bill Yuchen and Lee, Dong-Ho and Xu, Frank F and Lan, Ouyu and Ren, Xiang},
	booktitle={Proceedings of the 57th Conference of the Association for Computational Linguistics},
	year={2019}
}
@inproceedings{nghiem2021paladin,
	title={Paladin: an annotation tool based on active and proactive learning},
	author={Nghiem, Minh-Quoc and Baylis, Paul and Ananiadou, Sophia},
	booktitle={Proceedings of the 16th Conference of the European Chapter of the Association for Computational Linguistics: System Demonstrations},
	pages={238--243},
	year={2021}
}
@article{Dhaliwal2018,
	title        = {{Effective intrusion detection system using XGBoost}},
	author       = {Dhaliwal, Sukhpreet Singh and Nahid, Abdullah Al and Abbas, Robert},
	year         = 2018,
	journal      = {Information (Switzerland)},
	doi          = {10.3390/info9070149},
	issn         = 20782489,
	abstract     = {As the world is on the verge of venturing into fifth-generation communication technology and embracing concepts such as virtualization and cloudification, the most crucial aspect remains "security", as more and more data get attached to the internet. This paper reflects a model designed to measure the various parameters of data in a network such as accuracy, precision, confusion matrix, and others. XGBoost is employed on the NSL-KDD (network socket layer-knowledge discovery in databases) dataset to get the desired results. The whole motive is to learn about the integrity of data and have a higher accuracy in the prediction of data. By doing so, the amount of mischievous data floating in a network can be minimized, making the network a secure place to share information. The more secure a network is, the fewer situations where data is hacked or modified. By changing various parameters of the model, future research can be done to get the most out of the data entering and leaving a network. The most important player in the network is data, and getting to know it more closely and precisely is half the work done. Studying data in a network and analyzing the pattern and volume of data leads to the emergence of a solid Intrusion Detection System (IDS), that keeps the network healthy and a safe place to share confidential information.},
	keywords     = {Classifiers,EXtreme Gradient Boosting (XGBoost),Intrusion detection system (IDS),Network socket layer-knowledge discovery in databa}
}
@phdthesis{Di2015,
	title        = {{Lighting up the brain: Exploring fNIRS portability and systemic effects}},
	author       = {{Paola Pinti}},
	year         = 2015,
	file         = {:home/ferran/.local/share/data/Mendeley Ltd./Mendeley Desktop/Downloaded/Paola Pinti - 2015 - Lighting up the brain Exploring fNIRS portability and systemic effects.pdf:pdf},
	school       = {Universit{\`{a}} degli Studi "G. d'Annunzio"}
}
@article{Dietterich1998,
	title        = {{Approximate Statistical Tests for Comparing Supervised Classification Learning Algorithms}},
	author       = {Dietterich, Thomas G.},
	year         = 1998,
	journal      = {Neural Computation},
	doi          = {10.1162/089976698300017197},
	issn         = {08997667},
	abstract     = {This article reviews five approximate statistical tests for determining whether one learning algorithm outperforms another on a particular learning task. These tests are compared experimentally to determine their probability of incorrectly detecting a difference when no difference exists (type I error). Two widely used statistical tests are shown to have high probability of type I error in certain situations and should never be used: a test for the difference of two proportions and a paired-differences t test based on taking several random train-test splits. A third test, a paired-differences t test based on 10-fold cross-validation, exhibits somewhat elevated probability of type I error. A fourth test, McNemar's test, is shown to have low type I error. The fifth test is a new test, 5 × 2 cv, based on five iterations of twofold cross-validation. Experiments show that this test also has acceptable type I error. The article also measures the power (ability to detect algorithm differences when they do exist) of these tests. The cross-validated t test is the most powerful. The 5 × 2 cv test is shown to be slightly more powerful than McNemar's test. The choice of the best test is determined by the computational cost of running the learning algorithm. For algorithms that can be executed only once, McNemar's test is the only test with acceptable type I error. For algorithms that can be executed 10 times, the 5 × 2 cv test is recommended, because it is slightly more powerful and because it directly measures variation due to the choice of training set.},
	pmid         = 9744903
}
@article{DiMasi2016a,
	title        = {{Innovation in the pharmaceutical industry: New estimates of R{\&}D costs}},
	author       = {DiMasi, Joseph A. and Grabowski, Henry G. and Hansen, Ronald W.},
	year         = 2016,
	journal      = {Journal of Health Economics},
	publisher    = {Elsevier B.V.},
	volume       = 47,
	pages        = {20--33},
	doi          = {10.1016/j.jhealeco.2016.01.012},
	issn         = 18791646,
	abstract     = {The research and development costs of 106 randomly selected new drugs were obtained from a survey of 10 pharmaceutical firms. These data were used to estimate the average pre-tax cost of new drug and biologics development. The costs of compounds abandoned during testing were linked to the costs of compounds that obtained marketing approval. The estimated average out-of-pocket cost per approved new compound is {\$}1395 million (2013 dollars). Capitalizing out-of-pocket costs to the point of marketing approval at a real discount rate of 10.5{\%} yields a total pre-approval cost estimate of {\$}2588 million (2013 dollars). When compared to the results of the previous study in this series, total capitalized costs were shown to have increased at an annual rate of 8.5{\%} above general price inflation. Adding an estimate of post-approval R{\&}D costs increases the cost estimate to {\$}2870 million (2013 dollars).},
	keywords     = {Discount rate,Innovation,Pharmaceutical industry,R{\&}D cost,Technical success rates}
}
@article{Dogan2014,
	title        = {{NCBI disease corpus: A resource for disease name recognition and concept normalization}},
	author       = {Doǧan, Rezarta Islamaj and Leaman, Robert and Lu, Zhiyong},
	year         = 2014,
	journal      = {Journal of Biomedical Informatics},
	doi          = {10.1016/j.jbi.2013.12.006},
	issn         = 15320464,
	abstract     = {Information encoded in natural language in biomedical literature publications is only useful if efficient and reliable ways of accessing and analyzing that information are available. Natural language processing and text mining tools are therefore essential for extracting valuable information, however, the development of powerful, highly effective tools to automatically detect central biomedical concepts such as diseases is conditional on the availability of annotated corpora. This paper presents the disease name and concept annotations of the NCBI disease corpus, a collection of 793 PubMed abstracts fully annotated at the mention and concept level to serve as a research resource for the biomedical natural language processing community. Each PubMed abstract was manually annotated by two annotators with disease mentions and their corresponding concepts in Medical Subject Headings (MeSH{\textregistered}) or Online Mendelian Inheritance in Man (OMIM{\textregistered}). Manual curation was performed using PubTator, which allowed the use of pre-annotations as a pre-step to manual annotations. Fourteen annotators were randomly paired and differing annotations were discussed for reaching a consensus in two annotation phases. In this setting, a high inter-annotator agreement was observed. Finally, all results were checked against annotations of the rest of the corpus to assure corpus-wide consistency. The public release of the NCBI disease corpus contains 6892 disease mentions, which are mapped to 790 unique disease concepts. Of these, 88{\%} link to a MeSH identifier, while the rest contain an OMIM identifier. We were able to link 91{\%} of the mentions to a single disease concept, while the rest are described as a combination of concepts. In order to help researchers use the corpus to design and test disease identification methods, we have prepared the corpus as training, testing and development sets. To demonstrate its utility, we conducted a benchmarking experiment where we compared three different knowledge-based disease normalization methods with a best performance in F-measure of 63.7{\%}. These results show that the NCBI disease corpus has the potential to significantly improve the state-of-the-art in disease name recognition and normalization research, by providing a high-quality gold standard thus enabling the development of machine-learning based approaches for such tasks. The NCBI disease corpus, guidelines and other associated resources are available at: http://www.ncbi.nlm.nih.gov/CBBresearch/Dogan/DISEASE/. {\textcopyright} 2014.},
	keywords     = {Corpus annotation,Disease name corpus,Disease name normalization,Disease name recognition,Named entity recognition}
}
@inproceedings{Donnelly2006,
	title        = {{SNOMED-CT: The advanced terminology and coding system for ehealth}},
	author       = {Donnelly, Kevin},
	year         = 2006,
	booktitle    = {Studies in Health Technology and Informatics},
	issn         = 18798365,
	abstract     = {A clinical terminology is essential for Electronic Health records. It represents clinical information input into clinical IT systems by clinicians in a machine-readable manner. Use of a Clinical Terminology, implemented within a clinical information system, will enable the delivery of many patient health benefits including electronic clinical decision support, disease screening and enhanced patient safety. For example, it will help reduce medication-prescribing errors, which are currently known to kill or injure many citizens. It will also reduce clinical administration effort and the overall costs of healthcare.},
	keywords     = {Coding Systems,Interoperability,SNOMED,Terminology},
	pmid         = 17095826
}
@article{dougan2014ncbi,
	title        = {NCBI disease corpus: a resource for disease name recognition and concept normalization},
	author       = {Do{\u{g}}an, Rezarta Islamaj and Leaman, Robert and Lu, Zhiyong},
	year         = 2014,
	journal      = {Journal of biomedical informatics},
	publisher    = {Elsevier},
	volume       = 47,
	pages        = {1--10}
}
@inproceedings{DSouza2015,
	title        = {{Sieve-based entity linking for the biomedical domain}},
	author       = {D'Souza, Jennifer and Ng, Vincent},
	year         = 2015,
	booktitle    = {ACL-IJCNLP 2015 - 53rd Annual Meeting of the Association for Computational Linguistics and the 7th International Joint Conference on Natural Language Processing of the Asian Federation of Natural Language Processing, Proceedings of the Conference},
	doi          = {10.3115/v1/p15-2049},
	isbn         = 9781941643730,
	abstract     = {We examine a key task in biomedical text processing, normalization of disorder mentions. We present a multi-pass sieve approach to this task, which has the ad-vantage of simplicity and modularity. Our approach is evaluated on two datasets, one comprising clinical reports and the other comprising biomedical abstracts, achiev-ing state-of-the-art results.}
}
@article{Dworsky1973,
	title        = {{Effect of rifampicin on the structure and membrane attachement of the nucleoid of E. coli}},
	author       = {Dworsky, P and Schaechter, M},
	year         = 1973,
	journal      = {J. Bacteriol.},
	volume       = 116,
	number       = 3,
	pages        = {1364--1374},
	isbn         = {0021-9193},
	issn         = {0021-9193},
	pmid         = 4584813
}
@article{eberts2019span,
	title        = {Span-based joint entity and relation extraction with transformer pre-training},
	author       = {Eberts, Markus and Ulges, Adrian},
	year         = 2019,
	journal      = {arXiv preprint arXiv:1909.07755}
}
@article{Ecker2010,
	title        = {{Investigating the predictive value of whole-brain structural MR scans in autism: A pattern classification approach}},
	author       = {Ecker, Christine and Rocha-Rego, Vanessa and Johnston, Patrick and Mourao-Miranda, Janaina and Marquand, Andre and Daly, Eileen M. and Brammer, Michael J. and Murphy, Clodagh and Murphy, Declan G.},
	year         = 2010,
	journal      = {NeuroImage},
	publisher    = {Elsevier Inc.},
	volume       = 49,
	number       = 1,
	pages        = {44--56},
	doi          = {10.1016/j.neuroimage.2009.08.024},
	isbn         = {1053-8119},
	issn         = 10538119,
	url          = {http://dx.doi.org/10.1016/j.neuroimage.2009.08.024},
	abstract     = {Autistic spectrum disorder (ASD) is accompanied by subtle and spatially distributed differences in brain anatomy that are difficult to detect using conventional mass-univariate methods (e.g., VBM). These require correction for multiple comparisons and hence need relatively large samples to attain sufficient statistical power. Reports of neuroanatomical differences from relatively small studies are thus highly variable. Also, VBM does not provide predictive value, limiting its diagnostic value. Here, we examined neuroanatomical networks implicated in ASD using a whole-brain classification approach employing a support vector machine (SVM) and investigated the predictive value of structural MRI scans in adults with ASD. Subsequently, results were compared between SVM and VBM. We included 44 male adults; 22 diagnosed with ASD using "gold-standard" research interviews and 22 healthy matched controls. SVM identified spatially distributed networks discriminating between ASD and controls. These included the limbic, frontal-striatal, fronto-temporal, fronto-parietal and cerebellar systems. SVM applied to gray matter scans correctly classified ASD individuals at a specificity of 86.0{\%} and a sensitivity of 88.0{\%}. Cases (68.0{\%}) were correctly classified using white matter anatomy. The distance from the separating hyperplane (i.e., the test margin) was significantly related to current symptom severity. In contrast, VBM revealed few significant between-group differences at conventional levels of statistical stringency. We therefore suggest that SVM can detect subtle and spatially distributed differences in brain networks between adults with ASD and controls. Also, these differences provide significant predictive power for group membership, which is related to symptom severity. {\textcopyright} 2009 Elsevier Inc. All rights reserved.},
	archiveprefix = {arXiv},
	arxivid      = {NIHMS150003},
	eprint       = {NIHMS150003},
	file         = {:home/ferran/.local/share/data/Mendeley Ltd./Mendeley Desktop/Downloaded/Ecker et al. - 2010 - Investigating the predictive value of whole-brain structural MR scans in autism A pattern classification approach.pdf:pdf},
	pmid         = 19683584
}
@article{Ecker2014,
	title        = {{Neuroimaging in autism - from basic science to translational research}},
	author       = {Ecker, Christine and Murphy, Declan},
	year         = 2014,
	journal      = {Nature Reviews Neurology},
	volume       = 10,
	pages        = {82--91},
	doi          = {10.1038/nrneurol.2013.276},
	issn         = {1759-4758},
	abstract     = {Over the past decade, human neuroimaging studies have provided invaluable insights into the neural substrates that underlie autism spectrum disorder (ASD). Although observations from multiple neuroimaging approaches converge in suggesting that changes in brain structure, functioning and connectivity are associated with ASD, the neurobiology of this disorder is complex, and considerable aetiological and phenotypic heterogeneity exists among individuals on the autism spectrum. Characterization of the neurobiological alterations that underlie ASD and development of novel pharmacotherapies for ASD, therefore, requires multidisciplinary collaboration. Consequently, pressure is growing to combine neuroimaging data with information provided by other disciplines to translate research findings into clinically useful biomarkers. So far, however, neuroimaging studies in patients with ASD have mainly been conducted in isolation, and the low specificity of neuroimaging measures has hindered the development of biomarkers that could aid clinical trials and/or facilitate patient identification. Novel approaches to acquiring and analysing data on brain characteristics are currently being developed to overcome these inherent limitations, and to integrate neuroimaging into translational research. Here, we discuss promising new studies of cortical pathology in patients with ASD, and outline how the novel insights thereby obtained could inform diagnosis and treatment of ASD in the future.}
}
@misc{Ecker2014a,
	title        = {{Neuroimaging in autism-from basic science to translational research}},
	author       = {Ecker, Christine and Murphy, Declan},
	year         = 2014,
	booktitle    = {Nature Reviews Neurology},
	volume       = 10,
	number       = 2,
	pages        = {82--91},
	doi          = {10.1038/nrneurol.2013.276},
	isbn         = {1759-4766 (Electronic)$\backslash$r1759-4758 (Linking)},
	issn         = 17594758,
	abstract     = {| Over the past decade, human neuroimaging studies have provided invaluable insights into the neural substrates that underlie autism spectrum disorder (ASD). Although observations from multiple neuroimaging approaches converge in suggesting that changes in brain structure, functioning and connectivity are associated with ASD, the neurobiology of this disorder is complex, and considerable aetiological and phenotypic heterogeneity exists among individuals on the autism spectrum. Characterization of the neurobiological alterations that underlie ASD and development of novel pharmacotherapies for ASD, therefore, requires multidisciplinary collaboration. Consequently, pressure is growing to combine neuroimaging data with information provided by other disciplines to translate research findings into clinically useful biomarkers. So far, however, neuroimaging studies in patients with ASD have mainly been conducted in isolation, and the low specificity of neuroimaging measures has hindered the development of biomarkers that could aid clinical trials and/or facilitate patient identification. Novel approaches to acquiring and analysing data on brain characteristics are currently being developed to overcome these inherent limitations, and to integrate neuroimaging into translational research. Here, we discuss promising new studies of cortical pathology in patients with ASD, and outline how the novel insights thereby obtained could inform diagnosis and treatment of ASD in the future.},
	pmid         = 24419683
}
@article{Eiland2011,
	title        = {{Assessment of Vancomycin Dosing and Subsequent Serum Concentrations in Pediatric Patients}},
	author       = {Eiland, Lea S and English, Thomas M and Eiland, Edward H},
	year         = 2011,
	journal      = {Annals of Pharmacotherapy},
	volume       = 45,
	number       = 5,
	pages        = {582--589},
	doi          = {10.1345/aph.1p588},
	issn         = {1060-0280},
	abstract     = {Because of concerns regarding increasing microbial resistance to vancomycin, adult treatment guidelines recommend higher trough concentrations based on the type of infectious process. Although these recommendations are not specific to pediatrics, the principles can be extrapolated. Desired higher trough serum concentrations will require escalated dosages of vancomycin in children. OBJECTIVE: To evaluate current dosing regimens and subsequent trough serum concentrations of vancomycin in children, compare these to reference recommended dosages and guidelines, and predict a dosing equation to achieve desired serum concentrations. METHODS: Pharmacokinetic parameters of children in a community teaching hospital who were prescribed vancomycin from January 2005 to May 2010 were evaluated in this retrospective chart review. Vancomycin dosing and subsequent serum concentrations were analyzed. Therapeutic serum concentrations were evaluated and compared to vancomycin prescribing and monitoring guidelines by year. RESULTS: Four hundred thirty-five trough serum concentrations determined in 295 patients were analyzed. The average dosages, when evaluated by year, were 48 mg/kg/day (2005-2008) and 59 mg/kg/day (2009-2010). Using trough concentration recommendations of 5-15 mg/L, vancomycin regimens provided therapeutic trough concentrations 78{\%} of the time from 2005 to 2008. Using 10-20 mg/L as the trough recommendations in 2009-2010, only 49{\%} of serum concentrations reached a therapeutic level. Based on our predictive equation for children aged 1 month-18 years with normal renal function, a vancomycin dosage of 70 mg/kg/day is required to provide trough serum concentrations of 10 mg/L; a dosage of 85 mg/kg/day is required to provide trough serum concentrations of 15 mg/L. CONCLUSIONS: Our institution was primarily using vancomycin dosing regimens that were recommended in pediatric references (40-60 mg/kg/day), which resulted in subtherapeutic serum concentrations in our population based on new monitoring recommendations. Considering that the currently desired therapeutic trough concentrations of vancomycin are 10-20 mg/L, the total daily dosage should be increased.},
	file         = {:home/ferran/.local/share/data/Mendeley Ltd./Mendeley Desktop/Downloaded/Eiland, English, Eiland - 2011 - Assessment of Vancomycin Dosing and Subsequent Serum Concentrations in Pediatric Patients.pdf:pdf},
	keywords     = {45,582-9,ann phannacother 2011,drug monitoring,pediatrics,pharmacokinetics,vancomycin}
}
@article{elman1990finding,
	title        = {Finding structure in time},
	author       = {Elman, Jeffrey L},
	year         = 1990,
	journal      = {Cognitive science},
	publisher    = {Wiley Online Library},
	volume       = 14,
	number       = 2,
	pages        = {179--211}
}
@misc{elsevier,
	title        = {EMBASE®},
	author       = {Elsevier},
	journal      = {Embase - A biomedical research database},
	url          = {http://www.elsevier.com/online-tools/embase/}
}
@article{Emberson2016,
	title        = {{Decoding the infant mind: Multichannel Pattern Analysis (MCPA) using fNIRS}},
	author       = {Emberson, Lauren L and Zinszer, Benjamin D and Raizada, Rajeev D S and Aslin, Richard N},
	year         = 2016,
	journal      = {bioRxiv preprint},
	pages        = {1--29},
	doi          = {10.1101/061234},
	isbn         = 1111111111,
	issn         = {1932-6203},
	abstract     = {The MRI environment restricts the types of populations and tasks that can be studied by cognitive neuroscientists (e.g., young infants, face-to-face communication). FNIRS is a neuroimaging modality that records the same physiological signal as fMRI but without the constraints of MRI, and with better spatial localization than EEG. However, research in the fNIRS community largely lacks the analytic sophistication of analogous fMRI work, restricting the application of this imaging technology. The current paper presents a method of multivariate pattern analysis for fNIRS that allows the authors to decode the infant mind (a key fNIRS population). Specifically, multi- channel pattern analysis (MCPA) employs a correlation-based decoding method where a group model is constructed for all infants except one; both average patterns (i.e., infant-level) and single trial patterns (i.e., trial-level) of activation are decoded. Between subjects decoding is a particularly difficult task, because each infant has their own somewhat idiosyncratic patterns of neural activation. The fact that our method succeeds at across-subject decoding demonstrates the presence of group-level multi- channel regularities across infants. The code for implementing these analyses has been made readily available online to facilitate the quick adoption of this method to advance the methodological tools available to the fNIRS researcher.},
	file         = {:home/ferran/.local/share/data/Mendeley Ltd./Mendeley Desktop/Downloaded/Emberson et al. - 2016 - Decoding the infant mind Multichannel Pattern Analysis (MCPA) using fNIRS.pdf:pdf},
	pmid         = 28426802
}
@article{Emberson2017,
	title        = {{Decoding the infant mind: Multivariate pattern analysis (MVPA) usingfNIRS}},
	author       = {Emberson, Lauren L. and Zinszer, Benjamin D. and Raizada, Rajeev D.S. and Aslin, Richard N.},
	year         = 2017,
	journal      = {PLoS ONE},
	volume       = 12,
	number       = 4,
	doi          = {10.1371/journal.pone.0172500},
	isbn         = {1932-6203 (Electronic)$\backslash$r1932-6203 (Linking)},
	issn         = 19326203,
	abstract     = {The MRI environment restricts the types of populations and tasks that can be studied by cognitive neuroscientists (e.g., young infants, face-to-face communication). FNIRS is a neuroimaging modality that records the same physiological signal as fMRI but without the constraints of MRI, and with better spatial localization than EEG. However, research in the fNIRS community largely lacks the analytic sophistication of analogous fMRI work, restricting the application of this imaging technology. The current paper presents a method of multivariate pattern analysis for fNIRS that allows the authors to decode the infant mind (a key fNIRS population). Specifically, multivariate pattern analysis (MVPA) employs a correlation-based decoding method where a group model is constructed for all infants except one; both average patterns (i.e., infant-level) and single trial patterns (i.e., trial-level) of activation are decoded. Between subjects decoding is a particularly difficult task, because each infant has their own somewhat idiosyncratic patterns of neural activation. The fact that our method succeeds at across-subject decoding demonstrates the presence of group-level multi-channel regularities across infants. The code for implementing these analyses has been made readily available online to facilitate the quick adoption of this method to advance the methodological tools available to the fNIRS researcher.},
	pmid         = 28426802
}
@misc{EMBL-EBI2011,
	title        = {{ChEMBL}},
	author       = {EMBL-EBI},
	year         = 2011,
	booktitle    = {ChEMBL},
	abstract     = {ChEMBL is a database of bioactive drug-like small molecules, it contains 2-D structures, calculated properties (e.g. logP, Molecular Weight, Lipinski Parameters, etc.) and abstracted bioactivities (e.g. binding constants, pharmacology and ADMET data).}
}
@article{Engin2014,
	title        = {{Network-Based Strategies Can Help Mono- and Poly-pharmacology Drug Discovery: A Systems Biology View}},
	author       = {Engin, H. and Gursoy, Attila and Nussinov, Ruth and Keskin, Ozlem},
	year         = 2014,
	journal      = {Current Pharmaceutical Design},
	doi          = {10.2174/13816128113199990066},
	issn         = 13816128,
	abstract     = {The cellular network and its environment govern cell and organism behavior and are fundamental to the comprehension of function, misfunction and drug discovery. Over the last few years, drugs were observed to often bind to more than one target; thus, polypharmacology approaches can be advantageous, complementing the "one drug - one target" strategy. Targeting drug discovery from the systems biology standpoint can help in studies of network effects of mono- and poly-pharmacology. In this mini-review, we provide an overview of the usefulness of network description and tools for mono- and poly-pharmacology, and the ways through which protein interactions can help single- and multi-target drug discovery efforts. We further describe how, when combined with experimental data, modeled structural networks which can predict which proteins interact and provide the structures of their interfaces, can model the cellular pathways, and suggest which specific pathways are likely to be affected. Such structural networks may facilitate structure-based drug design; forecast side effects of drugs; and suggest how the effects of drug binding can propagate in multi-molecular complexes and pathways. {\textcopyright} 2014 Bentham Science Publishers.}
}
@article{Enriquez2016,
	title        = {{An approach to the use of word embeddings in an opinion classification task}},
	author       = {Enr{\'{i}}quez, Fernando and Troyano, Jos{\'{e}} A. and L{\'{o}}pez-Solaz, Tom{\'{a}}s},
	year         = 2016,
	journal      = {Expert Systems with Applications},
	volume       = 66,
	pages        = {1--6},
	doi          = {10.1016/j.eswa.2016.09.005},
	issn         = {09574174},
	abstract     = {In this paper we show how a vector-based word representation obtained via WORD2VEC can help to improve the results of a document classifier based on bags of words. Both models allow obtaining numeric representations from texts, but they do it very differently. The bag of words model can represent documents by means of widely dispersed vectors in which the indices are words or groups of words. WORD2VEC generates word level representations building vectors that are much more compact, where indices implicitly contain information about the context of word occurrences. Bags of words are very effective for document classification and in our experiments no representation using only WORD2VEC vectors is able to improve their results. However, this does not mean that the information provided by WORD2VEC is not useful for the classification task. When this information is used in combination with the bags of words, the results are improved, showing its complementarity and its contribution to the task. We have also performed cross-domain experiments in which WORD2VEC has shown much more stable behavior than bag of words models.},
	file         = {:home/ferran/Downloads/1-s2.0-S0957417416304833-main.pdf:pdf},
	keywords     = {Bag of words,Document classification,Opinion classification,WORD2VEC,Word embedding}
}
@article{Erdmann2019,
	title        = {{Practical, Efficient, and Customizable Active Learning for Named Entity Recognition in the Digital Humanities}},
	author       = {Erdmann, Alexander and Wrisley, David Joseph and Allen, Benjamin and Brown, Christopher and Cohen-Bod{\'{e}}n{\`{e}}s, Sophie and Elsner, Micha and Feng, Yukun and Joseph, Brian and Joyeux-Prunel, B{\'{e}}atrice and de Marneffe, Marie-Catherine},
	year         = 2019,
	pages        = {2223--2234},
	doi          = {10.18653/v1/n19-1231},
	abstract     = {New York University–Paris Sciences Lettres Global Alliance grant; National Endowment for the Humanities grant, award HAA-256078-17; Computational Approaches to Modeling Language lab at New York University Abu Dhabi},
	annote       = {
	Informativeness is determined based on novel interpretations of the uncertainty, repre- sentativeness, and diversity criteria proposed by Shen et al. (2004)
	
	This inclusive framework con-siders the accuracy with which an entire corpus is annotated
	
	The standard, exclusive evaluation framework, by contrast, only measures the accuracy of the final trained model's predictions on a held out test set.
	
	Conclusions
	
	Deep NER model architectures are highly preferable for tagging held out sentences
	
	Shallow models perform better on sentences that could have been chosen for manual annota tion but were not selected by the active learning algorithm
	},
	file         = {:home/ferran/Downloads/N19-1231.pdf:pdf}
}
@article{Erental2012,
	title        = {{Two programmed cell death systems in escherichia coli: An apoptotic-like death is inhibited by the mazef-mediated death pathway}},
	author       = {Erental, Ariel and Sharon, Idith and Engelberg-Kulka, Hanna},
	year         = 2012,
	journal      = {PLoS Biology},
	volume       = 10,
	number       = 3,
	doi          = {10.1371/journal.pbio.1001281},
	isbn         = {1545-7885 (Electronic){\$}\backslash{\$}r1544-9173 (Linking)},
	issn         = 15449173,
	abstract     = {In eukaryotes, the classical form of programmed cell death (PCD) is apoptosis, which has as its specific characteristics DNA fragmentation and membrane depolarization. In Escherichia coli a different PCD system has been reported. It is mediated by the toxin-antitoxin system module mazEF. The E. coli mazEF module is one of the most thoroughly studied toxin-antitoxin systems. mazF encodes a stable toxin, MazF, and mazE encodes a labile antitoxin, MazE, which prevents the lethal effect of MazF. mazEF-mediated cell death is a population phenomenon requiring the quorum-sensing pentapeptide NNWNN designated Extracellular Death Factor (EDF). mazEF is triggered by several stressful conditions, including severe damage to the DNA. Here, using confocal microscopy and FACS analysis, we show that under conditions of severe DNA damage, the triggered mazEF-mediated cell death pathway leads to the inhibition of a second cell death pathway. The latter is an apoptotic-like death (ALD); ALD is mediated by recA and lexA. The mazEF-mediated pathway reduces recA mRNA levels. Based on these results, we offer a molecular model for the maintenance of an altruistic characteristic in cell populations. In our model, the ALD pathway is inhibited by the altruistic EDF-mazEF-mediated death pathway.},
	pmid         = 22412352
}
@article{Ermakov2019,
	title        = {{A Survey of Software Tool Utilization and Capabilities for Quantitative Systems Pharmacology: What We Have and What We Need}},
	author       = {Ermakov, Sergey and Schmidt, Brian J. and Musante, Cynthia J. and Thalhauser, Craig J.},
	year         = 2019,
	journal      = {CPT: Pharmacometrics and Systems Pharmacology},
	doi          = {10.1002/psp4.12373},
	issn         = 21638306,
	abstract     = {Quantitative systems pharmacology (QSP) is a rapidly emerging discipline with application across a spectrum of challenges facing the pharmaceutical industry, including mechanistically informed prioritization of target pathways and combinations in discovery, target population, and dose expansion decisions early in clinical development, and analyses for regulatory authorities late in clinical development. QSP's development has influences from physiologic modeling, systems biology, physiologically-based pharmacokinetic modeling, and pharmacometrics. Given a varied scientific heritage, a variety of tools to accomplish the demands of model development, application, and model-based analysis of available data have been developed. We report the outcome from a community survey and resulting analysis of how modelers view the impact and growth of QSP, how they utilize existing tools, and capabilities they need improved to further accelerate their impact on drug development. These results serve as a benchmark and roadmap for advancements to the QSP tool set.}
}
@article{Eroglu2018,
	title        = {{Intelligent Natural Language Processing: Trends and Applications}},
	author       = {Eroglu, {\c{C}}agla and Allen, Nicola J and Susman, Michael W and Rourke, Nancy A O and Young, Chan and {\"{O}}zkan, Engin and Chakraborty, Chandrani and Mulinyawe, Sara B and Annis, Douglas S and Huberman, Andrew D and Green, Eric M and Lawler, Jack and Dolmetsch, Ricardo and Christopher, K and Smith, Stephen J and Luo, Z David and Rosenthal, Arnon and Mosher, Deane F and Barres, A},
	year         = 2018,
	volume       = 740,
	number       = 2,
	pages        = {380--392},
	doi          = {10.1007/978-3-319-67056-0},
	isbn         = {978-3-319-67055-3},
	url          = {http://link.springer.com/10.1007/978-3-319-67056-0},
	abstract     = {Synapses are asymmetric cellular adhesions that are critical for nervous system development and function, but the mechanisms that induce their formation are not well understood. We have previously identified thrombospondin as an astrocyte-secreted protein that promotes CNS synaptogenesis. Here we identify the neuronal thrombospondin receptor involved in CNS synapse formation as $\alpha$2$\delta$–1, the receptor for the anti-epileptic and analgesic drug gabapentin. We show that the VWF-A domain of $\alpha$2$\delta$–1 interacts with the epidermal growth factor-like repeats common to all thrombospondins. $\alpha$2$\delta$– 1 overexpression increases synaptogenesis in vitro and in vivo and is required postsynaptically for thrombospondin and astrocyte-induced synapse formation in vitro. Gabapentin antagonizes thrombospondin binding to $\alpha$2$\delta$–1 and powerfully inhibits excitatory synapse formation in vitro and in vivo. These findings identify $\alpha$2$\delta$–1 as a receptor involved in excitatory synapse formation and suggest that gabapentin may function therapeutically by blocking new synapse formation.},
	file         = {:home/ferran/Dropbox/Upgrade/10.1007978-3-319-67056-018.pdf:pdf}
}
@incollection{Etaati2019,
	title        = {{Azure Databricks}},
	author       = {Etaati, Leila and Etaati, Leila},
	year         = 2019,
	booktitle    = {Machine Learning with Microsoft Technologies},
	doi          = {10.1007/978-1-4842-3658-1_10},
	abstract     = {Databricks is an analytics service based on the Apache Spark open source project. Apache Spark is a batch processing and real time processing environment. Apache Spark is quite popular among data scientists because of its ability to analyze huge amounts of data, its streaming capabilities, graph computation, machine learning, and interactive queries engine. Spark provides in-memory cluster computing. One of the popular tools for big data analytics on Spark is Databricks. Databricks has been used for ingesting a significant amount of data, cleaning data, applying machine learning, and so forth. In February 2018, there was an integration between Microsoft Azure and Databricks that provides a better collaboration between data engineers, data scientists, and data analytics. This integration provides data science and data engineering teams with a fast, easy, and collaborative Spark-based platform in Azure [1]. Azure Databricks is a new platform for big data analytics and machine learning. The notebook in Azure Databricks enables data engineers, data scientists, and business analysts to collaborate using a single tool. This chapter gives an overview of what Azure Databricks is, the environment it inhabits, and its use in data science.}
}
@article{Etienne2015,
	title        = {{The Role of the Antiviral APOBEC3 Gene Family in Protecting Chimpanzees against Lentiviruses from Monkeys}},
	author       = {Etienne, Lucie and Bibollet-Ruche, Frederic and Sudmant, Peter H. and Wu, Lily I. and Hahn, Beatrice H. and Emerman, Michael},
	year         = 2015,
	journal      = {PLoS Pathogens},
	doi          = {10.1371/journal.ppat.1005149},
	issn         = 15537374,
	abstract     = {Cross-species transmissions of viruses from animals to humans are at the origin of major human pathogenic viruses. While the role of ecological and epidemiological factors in the emergence of new pathogens is well documented, the importance of host factors is often unknown. Chimpanzees are the closest relatives of humans and the animal reservoir at the origin of the human AIDS pandemic. However, despite being regularly exposed to monkey lentiviruses through hunting, chimpanzees are naturally infected by only a single simian immunodeficiency virus, SIVcpz. Here, we asked why chimpanzees appear to be protected against the successful emergence of other SIVs. In particular, we investigated the role of the chimpanzee APOBEC3 genes in providing a barrier to infection by most monkey lentiviruses. We found that most SIV Vifs, including Vif from SIVwrc infecting western-red colobus, the chimpanzee's main monkey prey in West Africa, could not antagonize chimpanzee APOBEC3G. Moreover, chimpanzee APOBEC3D, as well as APOBEC3F and APOBEC3H, provided additional protection against SIV Vif antagonism. Consequently, lentiviral replication in primary chimpanzee CD4+ T cells was dependent on the presence of a lentiviral vif gene that could antagonize chimpanzee APOBEC3s. Finally, by identifying and functionally characterizing several APOBEC3 gene polymorphisms in both common chimpanzees and bonobos, we found that these ape populations encode APOBEC3 proteins that are uniformly resistant to antagonism by monkey lentiviruses.}
}
@article{Ette2004,
	title        = {{Population pharmacokinetics II: Estimation methods}},
	author       = {Ette, Ene I. and Williams, Paul J.},
	year         = 2004,
	journal      = {Annals of Pharmacotherapy},
	volume       = 38,
	number       = 11,
	pages        = {1907--1915},
	doi          = {10.1345/aph.1E259},
	issn         = 10600280,
	abstract     = {OBJECTIVE: To present, compare, and contrast the various approaches to estimating population pharmacokinetic (PPK) models with respect to the mathematical foundation, statistical aspects, software programs for implementation, and underlying assumptions. DATA SOURCES: Information on PPK was retrieved from a MEDLINE search (1977-August 2004) of literature and a bibliographic review of review articles and books. This information is used in conjunction with experience to explain the various methodologic approaches to PPK. STUDY SELECTION AND DATA EXTRACTION: All articles indentified from data sources were evaluated and relevant information was included in this review. DATA SYNTHESIS: Over 80 articles dealing with PPK estimation methods and/or their implementation were identified and reviewed. Sixty-four of these were chosen for their direct relevance to the subject of this article. Different estimation methods ranging from the na{\"{i}}ve averaging and na{\"{i}}ve pooled approaches through the standard two-stage approach to the nonlinear mixed-effects modeling approaches for estimating PPK are reviewed with their advantages and limitations. CONCLUSIONS: PPK estimation methods that rely on the characterizing of mixed (fixed and random) effects are known to produce PPK parameter estimates that are less biased than those obtained using the na{\"{i}}ve and standard two-stage approaches. The NONMEM software is the most widely used software for the characterization of PPK.},
	file         = {:home/ferran/Dropbox/Upgrade/aph.1e259.pdf:pdf},
	keywords     = {Estimation,Pharmacokinetics,Population}
}
@book{Ette2006,
	title        = {{Pharmacometrics: The Science of Quantitative Pharmacology}},
	author       = {Ette, Ene I. and Williams, Paul J.},
	year         = 2006,
	booktitle    = {Pharmacometrics: The Science of Quantitative Pharmacology},
	doi          = {10.1002/9780470087978},
	isbn         = 9780471677833,
	issn         = {0162-1459},
	abstract     = {Pharmacometrics is the science of interpreting and describing pharmacology in a quantitative fashion. The pharmaceutical industry is integrating pharmacometrics into its drug development program, but there is a lack of and need for experienced pharmacometricians since fewer and fewer academic programs exist to train them. Pharmacometrics: The Science of Quantitative Pharmacology lays out the science of pharmacometrics and its application to drug development, evaluation, and patient pharmacotherapy, providing a comprehensive set of tools for the training and development of pharmacometricians. Edited and written by key leaders in the field, this flagship text on pharmacometrics: Integrates theory and practice to let the reader apply principles and concepts. Provides a comprehensive set of tools for training and developing expertise in the pharmacometric field. Is unique in including computer code information with the examples. This volume is an invaluable resource for all pharmacometricians, statisticians, teachers, graduate and undergraduate students in academia, industry, and regulatory agencies. {\textcopyright} 2007 John Wiley {\&} Sons, Inc.}
}
@article{Extraction1998,
	title        = {{3 Information Extraction Techniques}},
	author       = {Extraction, Information and Issues, General Techniques},
	year         = 1998,
	number       = {Freitag},
	pages        = {11--30},
	file         = {:home/ferran/Dropbox/Upgrade/chapter03 (1).pdf:pdf}
}
@article{Faini2013,
	title        = {{Vesicle coats: Structure, function, and general principles of assembly}},
	author       = {Faini, Marco and Beck, Rainer and Wieland, Felix T. and Briggs, John A G},
	year         = 2013,
	journal      = {Trends in Cell Biology},
	publisher    = {Elsevier Ltd},
	volume       = 23,
	number       = 6,
	pages        = {279--288},
	doi          = {10.1016/j.tcb.2013.01.005},
	isbn         = {1879-3088 (Electronic)$\backslash$r0962-8924 (Linking)},
	issn         = {09628924},
	url          = {http://dx.doi.org/10.1016/j.tcb.2013.01.005},
	abstract     = {The transport of proteins and lipids between distinct cellular compartments is conducted by coated vesicles. These vesicles are formed by the self-assembly of coat proteins on a membrane, leading to collection of the vesicle cargo and membrane bending to form a bud. Scission at the bud neck releases the vesicle. X-ray crystallography and electron microscopy (EM) have recently generated models of isolated coat components and assembled coats. Here, we review these data to present a structural overview of the three main coats: clathrin, COPII, and COPI. The three coats have similar function, common ancestry, and structural similarities, but exhibit fundamental differences in structure and assembly. We describe the implications of structural similarities and differences for understanding the function, assembly principles, and evolution of vesicle coats. ?? 2013 Elsevier Ltd.},
	file         = {:home/ferran/.local/share/data/Mendeley Ltd./Mendeley Desktop/Downloaded/Faini et al. - 2013 - Vesicle coats Structure, function, and general principles of assembly.pdf:pdf},
	keywords     = {Assembly,COPI,COPII,Clathrin,Coated vesicles,Structure},
	pmid         = 23414967
}
@article{Fang2019,
	title        = {{Joint entity linking with deep reinforcement learning}},
	author       = {Fang, Zheng and Li, Qian and Cao, Yanan and Zhang, Zhenyu and Zhang, Dongjie and Liu, Yanbing},
	year         = 2019,
	journal      = {The Web Conference 2019 - Proceedings of the World Wide Web Conference, WWW 2019},
	pages        = {438--447},
	doi          = {10.1145/3308558.3313517},
	isbn         = 9781450366748,
	abstract     = {Entity linking is the task of aligning mentions to corresponding entities in a given knowledge base. Previous studies have highlighted the necessity for entity linking systems to capture the global coherence. However, there are two common weaknesses in previous global models. First, most of them calculate the pairwise scores between all candidate entities and select the most relevant group of entities as the final result. In this process, the consistency among wrong entities as well as that among right ones are involved, which may introduce noise data and increase the model complexity. Second, the cues of previously disambiguated entities, which could contribute to the disambiguation of the subsequent mentions, are usually ignored by previous models. To address these problems, we convert the global linking into a sequence decision problem and propose a reinforcement learning model which makes decisions from a global perspective. Our model makes full use of the previous referred entities and explores the long-term influence of current selection on subsequent decisions. We conduct experiments on different types of datasets, the results show that our model outperforms state-of-the-art systems and has better generalization performance.},
	archiveprefix = {arXiv},
	arxivid      = {1902.00330},
	eprint       = {1902.00330},
	file         = {:home/ferran/Dropbox/Presentations{\&}Applications/BenevolentAI/Internship/Literature/3308558.3313517.pdf:pdf},
	keywords     = {Entity linking,Joint disambiguation,Knowledge base,Reinforcement learning}
}
@article{Fath2007,
	title        = {{Structure and Organization of Coat Proteins in the COPII Cage}},
	author       = {Fath, Stephan and Mancias, Joseph D. and Bi, Xiping and Goldberg, Jonathan},
	year         = 2007,
	journal      = {Cell},
	volume       = 129,
	number       = 7,
	pages        = {1325--1336},
	doi          = {10.1016/j.cell.2007.05.036},
	isbn         = {0092-8674 (Print)$\backslash$n0092-8674 (Linking)},
	issn         = {00928674},
	abstract     = {COPII-coated vesicles export newly synthesized proteins from the endoplasmic reticulum. The COPII coat consists of the Sec23/24-Sar1 complex that selects cargo and the Sec13/31 assembly unit that can polymerize into an octahedral cage and deform the membrane into a bud. Crystallographic analysis of the assembly unit reveals a 28 nm long rod comprising a central $\alpha$-solenoid dimer capped by two $\beta$-propeller domains at each end. We construct a molecular model of the COPII cage by fitting Sec13/31 crystal structures into a recently determined electron microscopy density map. The vertex geometry involves four copies of the Sec31 $\beta$-propeller that converge through their axial ends; there is no interdigitation of assembly units of the kind seen in clathrin cages. We also propose that the assembly unit has a central hinge-an arrangement of interlocked $\alpha$-solenoids-about which it can bend to adapt to cages of variable curvature. {\textcopyright} 2007 Elsevier Inc. All rights reserved.},
	file         = {:home/ferran/.local/share/data/Mendeley Ltd./Mendeley Desktop/Downloaded/Fath et al. - 2007 - Structure and Organization of Coat Proteins in the COPII Cage.pdf:pdf},
	pmid         = 17604721
}
@article{Federhen2012,
	title        = {{The NCBI Taxonomy database}},
	author       = {Federhen, Scott},
	year         = 2012,
	journal      = {Nucleic Acids Research},
	doi          = {10.1093/nar/gkr1178},
	issn         = {03051048},
	abstract     = {The NCBI Taxonomy database (http://www.ncbi.nlm.nih.gov/taxonomy) is the standard nomenclature and classification repository for the International Nucleotide Sequence Database Collaboration (INSDC), comprising the GenBank, ENA (EMBL) and DDBJ databases. It includes organism names and taxonomic lineages for each of the sequences represented in the INSDC's nucleotide and protein sequence databases. The taxonomy database is manually curated by a small group of scientists at the NCBI who use the current taxonomic literature to maintain a phylogenetic taxonomy for the source organisms represented in the sequence databases. The taxonomy database is a central organizing hub for many of the resources at the NCBI, and provides a means for clustering elements within other domains of NCBI web site, for internal linking between domains of the Entrez system and for linking out to taxon-specific external resources on the web. Our primary purpose is to index the domain of sequences as conveniently as possible for our user community.},
	pmid         = 22139910
}
@misc{Fellows2018,
	title        = {{Package wordcloud}},
	author       = {Fellows, Ian},
	year         = 2018,
	publisher    = {CRAN repository},
	abstract     = {Functionality to create pretty word clouds, visualize differences and similarity between documents, and avoid over-plotting in scatter plots with text.},
	file         = {:home/ferran/Dropbox/Upgrade/wordcloud.pdf:pdf}
}
@article{boukkouri2020characterbert,
	title={CharacterBERT: Reconciling ELMo and BERT for word-level open-vocabulary representations from characters},
	author={Boukkouri, Hicham El and Ferret, Olivier and Lavergne, Thomas and Noji, Hiroshi and Zweigenbaum, Pierre and Tsujii, Junichi},
	journal={arXiv preprint arXiv:2010.10392},
	year={2020}
}
@book{Felmlee2012,
	title        = {{Mechanism-based pharmacodynamic modeling}},
	author       = {Felmlee, Melanie A. and Morris, Marilyn E. and Mager, Donald E.},
	year         = 2012,
	booktitle    = {Methods in Molecular Biology},
	volume       = 929,
	pages        = {583--600},
	doi          = {10.1007/978-1-62703-50-2_21},
	isbn         = 9781627030496,
	issn         = 10643745,
	abstract     = {Pharmacodynamic modeling is based on a quantitative integration of pharmacokinetics, pharmacological systems, and (patho-) physiological processes for understanding the intensity and time-course of drug effects on the body. Application of such models to the analysis of meaningful experimental data allows for the quantification and prediction of drug-system interactions for both therapeutic and adverse drug responses. In this chapter, commonly used mechanistic pharmacodynamic models are presented with respect to their important features, operable equations, and signature profiles. In addition, literature examples showcasing the utility of these models to adverse drug events are highlighted. Common model types that are covered include simple direct effects, biophase distribution, indirect effects, signal transduction, and irreversible effects. {\textcopyright} 2012 Springer Science+Business Media, LLC.},
	file         = {:home/ferran/.local/share/data/Mendeley Ltd./Mendeley Desktop/Downloaded/Felmlee, Morris, Mager - 2012 - Mechanism-based pharmacodynamic modeling.pdf:pdf},
	keywords     = {Adverse drug effects,Exposure-response relationships,Mathematical modeling,Pharmacodynamics,Pharmacokinetics}
}
@article{feng2021survey,
	title        = {A survey of data augmentation approaches for nlp},
	author       = {Feng, Steven Y and Gangal, Varun and Wei, Jason and Chandar, Sarath and Vosoughi, Soroush and Mitamura, Teruko and Hovy, Eduard},
	year         = 2021,
	journal      = {arXiv preprint arXiv:2105.03075}
}
@article{Ferr2018,
	title        = {{PDFdigest : an Adaptable Layout-Aware PDF-to-XML Textual Content Extractor for Scientific Articles}},
	author       = {Ferr, Daniel and Saggion, Horacio and Ronzano, Francesco},
	year         = 2018,
	journal      = {Language Resources and Evaluation Conference (LREC) 2018},
	pages        = {1896--1901},
	url          = {http://pdfx.cs.man.ac.uk/},
	abstract     = {The availability of automated approaches and tools to extract structured textual content from PDF articles is essential to enable scientific text mining. This paper describes and evaluates the PDFdigest tool, a PDF-to-XML textual content extraction system specially designed to extract scientific articles' headings and logical structure (title, authors, abstract,...) and its textual content. The extractor deals with both text-based and image-based PDF articles using custom rule-based algorithms implemented with existing state-of-the-art open-source tools for both PDF-to-HTML conversion and image-based PDF Optical Character Recognition.},
	file         = {:home/ferran/.local/share/data/Mendeley Ltd./Mendeley Desktop/Downloaded/Ferr, Saggion, Ronzano - 2018 - PDFdigest an Adaptable Layout-Aware PDF-to-XML Textual Content Extractor for Scientific Articles.pdf:pdf},
	keywords     = {digital libraries,information extraction,language resources,pdf conversion,scientific text mining}
}
@article{Ferro2015,
	title        = {{Time-kill kinetics of antibiotics active against rapidly growing mycobacteria}},
	author       = {Ferro, Beatriz E and {Van Ingen}, Jakko and Wattenberg, Melanie and {Van Soolingen}, Dick and Mouton, Johan W},
	year         = 2015,
	journal      = {Journal of Antimicrobial Chemotherapy},
	volume       = 70,
	number       = 3,
	pages        = {811--817},
	doi          = {10.1093/jac/dku431},
	isbn         = {1460-2091 (Electronic){\$}\backslash{\$}r0305-7453 (Linking)},
	issn         = 14602091,
	abstract     = {OBJECTIVES: This study was conducted to generate basic pharmacodynamic information on the relationship between antibiotic concentrations and the growth of rapidly growing mycobacteria (RGM), and thereby contribute to a better understanding of current and future drug regimens for diseases caused by RGM.{\$}\backslash{\$}n{\$}\backslash{\$}nMETHODS: Type strains of Mycobacterium abscessus and Mycobacterium fortuitum were used; the MICs of cefoxitin, amikacin, moxifloxacin, linezolid and clarithromycin were determined by broth microdilution. Time-kill assays were performed, exposing the bacteria to 2-fold concentrations from 0.25 to 32 times the MIC at 30°C for 120 h. The sigmoid maximum effect (Emax) model was fitted to the time-kill curves data.{\$}\backslash{\$}n{\$}\backslash{\$}nRESULTS: The highest killing of M. abscessus was observed between 24 and 72 h; amikacin had the highest Emax (0.0427 h(-1)), followed by clarithromycin (0.0231 h(-1)) and cefoxitin (0.0142 h(-1)). For M. fortuitum, between 3 and 24 h, amikacin also showed the highest Emax (0.1933 h(-1)). There were no significant differences between the Hill's slopes determined for all the antibiotics tested against M. abscessus or M. fortuitum (P = 0.2213 and P = 0.2696, respectively).{\$}\backslash{\$}n{\$}\backslash{\$}nCONCLUSIONS: The total effect observed for all antibiotics was low and primarily determined by the Emax and not by the Hill's slope. The limited activity detected fits well with the poor outcome of antibiotic treatment for disease caused by RGM, particularly for M. abscessus. An evaluation of drug combinations will be the next step in understanding and improving current treatment standards.},
	keywords     = {Emax model,Kill rate,Mycobacterium abscessus,Non-tuberculous mycobacteria,Pharmacodynamics},
	pmid         = 25344808
}
@article{Fischer2004,
	title        = {{Pneumocystis carinii, Aspergillus fumigatus ) •}},
	author       = {Fischer, Gilberto Bueno},
	year         = 2004,
	number       = {October},
	pages        = {1631--1642},
	doi          = {10.1371/journal.pone.0073791},
	isbn         = 9781937284978,
	issn         = {1932-6203},
	abstract     = {Semantic word spaces have been very useful but cannot express the meaning of longer phrases in a principled way. Further progress towards understanding compositionality in tasks such as sentiment detection requires richer supervised training and evaluation resources and more powerful models of composition. To remedy this, we introduce a Sentiment Treebank. It includes fine grained sentiment labels for 215,154 phrases in the parse trees of 11,855 sentences and presents new challenges for sentiment compositionality. To address them, we introduce the Recursive Neural Tensor Network. When trained on the new treebank, this model outperforms all previous methods on several metrics. It pushes the state of the art in single sentence positive/negative classification from 80{\%} up to 85.4{\%}. The accuracy of predicting fine-grained sentiment labels for all phrases reaches 80.7{\%}, an improvement of 9.7{\%} over bag of features baselines. Lastly, it is the only model that can accurately capture the effects of negation and its scope at various tree levels for both positive and negative phrases.},
	archiveprefix = {arXiv},
	arxivid      = {1512.03385},
	eprint       = {1512.03385},
	file         = {:home/ferran/.local/share/data/Mendeley Ltd./Mendeley Desktop/Downloaded/Fischer - 2004 - Pneumocystis carinii, Aspergillus fumigatus ) •.pdf:pdf},
	pmid         = 24086296
}
@article{Foerster2016,
	title        = {{Chimpanzee females queue but males compete for social status}},
	author       = {Foerster, Steffen and Franz, Mathias and Murray, Carson M. and Gilby, Ian C. and Feldblum, Joseph T. and Walker, Kara K. and Pusey, Anne E.},
	year         = 2016,
	journal      = {Scientific Reports},
	publisher    = {Nature Publishing Group},
	volume       = 6,
	number       = {September},
	pages        = {1--11},
	doi          = {10.1038/srep35404},
	issn         = 20452322,
	url          = {http://dx.doi.org/10.1038/srep35404},
	abstract     = {Dominance hierarchies are widespread in animal social groups and often have measureable effects on individual health and reproductive success. Dominance ranks are not static individual attributes, however, but instead are influenced by two independent processes: 1) changes in hierarchy membership and 2) successful challenges of higher-ranking individuals. Understanding which of these processes dominates the dynamics of rank trajectories can provide insights into fitness benefits of within-sex competition. This question has yet to be examined systematically in a wide range of taxa due to the scarcity of long-term data and a lack of appropriate methodologies for distinguishing between alternative causes of rank changes over time. Here, we expand on recent work and develop a new likelihood-based Elo rating method that facilitates the systematic assessment of rank dynamics in animal social groups, even when interaction data are sparse. We apply this method to characterize long- term rank trajectories in wild eastern chimpanzees (Pan troglodytes schweinfurthii) and find remarkable sex differences in rank dynamics, indicating that females queue for social status while males actively challenge each other to rise in rank. Further, our results suggest that natal females obtain a head start in the rank queue if they avoid dispersal, with potential fitness benefits.},
	file         = {:home/ferran/.local/share/data/Mendeley Ltd./Mendeley Desktop/Downloaded/Foerster et al. - 2016 - Chimpanzee females queue but males compete for social status.pdf:pdf},
	pmid         = 27739527
}
@book{Foster2007,
	title        = {{Noncompartmental Versus Compartmental Approaches to Pharmacokinetic Analysis}},
	author       = {Foster, David M.},
	year         = 2007,
	booktitle    = {Principles of Clinical Pharmacology},
	publisher    = {Elsevier Inc.},
	pages        = {89--105},
	doi          = {10.1016/B978-012369417-1/50048-1},
	isbn         = 9780123694171,
	url          = {http://dx.doi.org/10.1016/B978-0-12-369417-1.50048-1},
	abstract     = {This chapter discusses noncompartmental versus compartmental approaches to pharmacokinetic (PK) analysis. The evaluation of PK parameters is an essential part of understanding the way drugs function in the body. PK parameters fall basically into two categories. One category is qualitative or descriptive, where the parameters are observational, requiring no formula for calculation. On the other hand, quantitative parameters require not only a mathematical formalism for calculation but also the data from which to estimate them. Moments of a function play an essential role in estimating specific PK parameters. The modern use of moments in the analysis of PK data and the notions of noncompartmental or integral equation analysis are presented in the chapter. The noncompartmental model provides a framework to introduce and use statistical moment analysis to estimate PK parameters. The two accessible pool models present problems in estimating the PK parameters characterizing this situation. Mean residence time matrix can be a powerful tool in PK analysis with a compartmental mode. {\textcopyright} 2007 Elsevier Inc. All rights reserved.},
	edition      = {Second Edi},
	file         = {:home/ferran/.local/share/data/Mendeley Ltd./Mendeley Desktop/Downloaded/Foster - 2007 - Noncompartmental Versus Compartmental Approaches to Pharmacokinetic Analysis.pdf:pdf}
}
@incollection{Fourches2018,
	title        = {{Computational Tools for ADMET Profiling}},
	author       = {Fourches, Denis and Williams, Antony J. and Patlewicz, Grace and Shah, Imran and Grulke, Chris and Wambaugh, John and Richard, Ann and Tropsha, Alexander},
	year         = 2018,
	booktitle    = {Computational Toxicology: Risk Assessment for Chemicals},
	pages        = {211--244},
	doi          = {10.1002/9781119282594.ch8},
	isbn         = 9781119282594,
	abstract     = {This chapter highlights some of the cheminformatics approaches and protocols that have demonstrated usefulness and high relevance for absorption, distribution, metabolism, excretion, and toxicology (ADMET) profiling in various published case studies and/or have attracted the attention of the research community. The ultimate success of the ADMET model depends on the accuracy of primary experimental data used for model development and the rigor of the computational tools and proper use of statistical model validation techniques. The chapter provides more details from the perspective of chemogenomics data curation. There have been several recent reviews outlining critical steps and best practices for developing rigorous and externally predictive QSAR models. A clear limitation of the hybrid chemical-biological modeling approach is that experimental high-throughput screening (HTS) data are required in order to use models for the prediction of in vivo effects for new chemicals.},
	keywords     = {ADMET Modeling,ADMET Profiling,Cheminformatics approaches,Computational tools,Hybrid QSAR Modeling,QSAR Modelability Index,Structure based profiling}
}
@article{FourchesDenisandWilliamsAntonyJandPatlewiczGraceandShahImranandGrulkeChrisandWambaughJohnandRichardAnnandTropsha2018,
	title        = {{Computational Tools for ADMET Profiling}},
	author       = {{Fourches, Denis and Williams, Antony J and Patlewicz, Grace and Shah, Imran and Grulke, Chris and Wambaugh, John and Richard, Ann and Tropsha}, Alexander},
	year         = 2018,
	journal      = {Computational Toxicology: Risk Assessment for Chemicals},
	pages        = {211----244},
	file         = {:home/ferran/Dropbox/Upgrade/9781119282594.ch8.pdf:pdf}
}
@article{Freitas2015,
	title        = {{Extracting kinetic information from literature with KineticRE}},
	author       = {Freitas, Ana A.l{\~{a}}o and Costa, Hugo and Rocha, Miguel and Rocha, Isabel},
	year         = 2015,
	journal      = {Journal of integrative bioinformatics},
	doi          = {10.2390/biecoll-jib-2015-282},
	issn         = 16134516,
	abstract     = {To better understand the dynamic behavior of metabolic networks in a wide variety of conditions, the field of Systems Biology has increased its interest in the use of kinetic models. The different databases, available these days, do not contain enough data regarding this topic. Given that a significant part of the relevant information for the development of such models is still wide spread in the literature, it becomes essential to develop specific and powerful text mining tools to collect these data. In this context, this work has as main objective the development of a text mining tool to extract, from scientific literature, kinetic parameters, their respective values and their relations with enzymes and metabolites. The approach proposed integrates the development of a novel plug-in over the text mining framework @Note2. In the end, the pipeline developed was validated with a case study on Kluyveromyces lactis, spanning the analysis and results of 20 full text documents.}
}
@article{Freund1997,
	title        = {{A Decision-Theoretic Generalization of On-Line Learning and an Application to Boosting}},
	author       = {Freund, Yoav and Schapire, Robert E.},
	year         = 1997,
	journal      = {Journal of Computer and System Sciences},
	doi          = {10.1006/jcss.1997.1504},
	issn         = {00220000},
	abstract     = {In the first part of the paper we consider the problem of dynamically apportioning resources among a set of options in a worst-case on-line framework. The model we study can be interpreted as a broad, abstract extension of the well-studied on-line prediction model to a general decision-theoretic setting. We show that the multiplicative weight-update Littlestone-Warmuth rule can be adapted to this model, yielding bounds that are slightly weaker in some cases, but applicable to a considerably more general class of learning problems. We show how the resulting learning algorithm can be applied to a variety of problems, including gambling, multiple-outcome prediction, repeated games, and prediction of points in ℝn. In the second part of the paper we apply the multiplicative weight-update technique to derive a new boosting algorithm. This boosting algorithm does not require any prior knowledge about the performance of the weak learning algorithm. We also study generalizations of the new boosting algorithm to the problem of learning functions whose range, rather than being binary, is an arbitrary finite set or a bounded segment of the real line. {\textcopyright} 1997 Academic Press.}
}
@misc{Friedman2000,
	title        = {{Additive logistic regression: A statistical view of boosting}},
	author       = {Friedman, Jerome and Hastie, Trevor and Tibshirani, Robert},
	year         = 2000,
	booktitle    = {Annals of Statistics},
	doi          = {10.1214/aos/1016218223},
	isbn         = {0090-5364},
	issn         = {00905364},
	abstract     = {Boosting is one of the most important recent developments in classification methodology. Boosting works by sequentially applying a classification algorithm to reweighted Versions of the training data and then taking a weighted majority vote of the sequence of classifiers thus produced. For many classification algorithms, this simple strategy results in dramatic improvements in performance. We show that this seemingly mysterious phenomenon can be understood in terms of well-known statistical principles, namely additive modeling and maximum likelihood. For the two-class problem, boosting can be viewed as an approximation to additive modeling on the logistic scale using maximum Bernoulli likelihood as a criterion. We develop more direct approximations and show that they exhibit nearly identical results to boosting. Direct multiclass generalizations based on multinomial likelihood are derived that exhibit performance comparable to other recently proposed multiclass generalizations of boosting in most situations, and far superior in some. We suggest a minor modification to boosting that can reduce computation, often by factors of 10 to 50. Finally, we apply these insights to produce an alternative formulation of boosting decision trees. This approach, based on best-first truncated tree induction, often leads to better performance, and can provide interpretable descriptions of the aggregate decision rule. It is also much faster computationally, making it more suitable to large-scale data mining applications.},
	archiveprefix = {arXiv},
	arxivid      = {0804.2330},
	eprint       = {0804.2330},
	keywords     = {Classification,Machine learning,Nonparametric estimation,Stagewise fitting,Tree},
	pmid         = 2565644
}
@article{Friedrich2016,
	title        = {{A model qualification method for mechanistic physiological QSP models to support model-informed drug development}},
	author       = {Friedrich, C. M.},
	year         = 2016,
	journal      = {CPT: Pharmacometrics and Systems Pharmacology},
	volume       = 5,
	number       = 2,
	pages        = {43--53},
	doi          = {10.1002/psp4.12056},
	issn         = 21638306,
	abstract     = {Mechanistic physiological modeling is a scientific method that combines available data with scientific knowledge and engineering approaches to facilitate better understanding of biological systems, improve decision-making, reduce risk, and increase efficiency in drug discovery and development. It is a type of quantitative systems pharmacology (QSP) approach that places drug-specific properties in the context of disease biology. This tutorial provides a broadly applicable model qualification method (MQM) to ensure that mechanistic physiological models are fit for their intended purposes.},
	file         = {:home/ferran/.local/share/data/Mendeley Ltd./Mendeley Desktop/Downloaded/Friedrich - 2016 - A model qualification method for mechanistic physiological QSP models to support model-informed drug development.pdf:pdf}
}
@article{Friston1995,
	title        = {{Statistical parametric maps in functional imaging: A general linear approach}},
	author       = {Friston, K J and Holmes, a. P and Worsley, K J and Poline, J.-P. and Frith, C D and Frackowiak, R S J},
	year         = 1995,
	journal      = {Human Brain Mapping},
	doi          = {10.1002/hbm.460020402},
	isbn         = 10659471,
	issn         = 10659471,
	abstract     = {Statistical parametric maps are spatially extended statistical processes that are used to test hypotheses about regionally specific effects in neuroimaging data. The most established sorts of statistical parametric maps (e.g., Friston et al. [1991]: J Cereb Blood Flow Metab 11:690–699; Worsley et al. [1992]: J Cereb Blood Flow Metab 12:900–918) are based on linear models, for example ANCOVA, correlation coefficients and t tests. In the sense that these examples are all special cases of the general linear model it should be possible to implement them (and many others) within a unified framework. We present here a general approach that accomodates most forms of experimental layout and ensuing analysis (designed experiments with fixed effects for factors, covariates and interaction of factors). This approach brings together two well established bodies of theory (the general linear model and the theory of Gaussian fields) to provide a complete and simple framework for the analysis of imaging data. The importance of this framework is twofold: (i) Conceptual and mathematical simplicity, in that the same small number of operational equations is used irrespective of the complexity of the experiment or nature of the statistical model and (ii) the generality of the framework provides for great latitude in experimental design and analysis. {\textcopyright}1995 Wiley-Liss, Inc.},
	keywords     = {analysis of variance,functional,functional anatomy,gaussian fields,general linear model,imaging,statistical parametric maps,statistics},
	pmid         = 97
}
@article{Gabrielsson1999,
	title        = {{Methodology for pharmacokinetic/pharmacodynamic data analysis}},
	author       = {Gabrielsson, Johan L. and Weiner, Daniel L.},
	year         = 1999,
	journal      = {Pharmaceutical Science and Technology Today},
	volume       = 2,
	number       = 6,
	pages        = {244--252},
	doi          = {10.1016/S1461-5347(99)00162-5},
	issn         = 14615347,
	abstract     = {This review will highlight the role of exploratory data analysis and nonlinear regression software in pharmacokinetic-pharmacodynamic (PK/PD) data analysis. Kinetic and dynamic modelling situations typical to the pharmacokineticist in the drug industry will be addressed, and two case studies, including single-dose intravenous bolus plasma data and multiple- dose response-time data will be analysed. Approaches to assessing the suitability of model fit to the observed data will be discussed, and a summary of the key features of available commercial PK software will be given. Specific emphasis will be placed on the application of WinNonlin.},
	file         = {:home/ferran/.local/share/data/Mendeley Ltd./Mendeley Desktop/Downloaded/Gabrielsson, Weiner - 1999 - Methodology for pharmacokineticpharmacodynamic data analysis.pdf:pdf}
}
@article{Gabrielsson2012,
	title        = {{Non-compartmental analysis}},
	author       = {Gabrielsson, Johan and Weiner, Daniel},
	year         = 2012,
	journal      = {Methods in Molecular Biology},
	doi          = {10.1007/978-1-62703-50-2_16},
	isbn         = 9781627030496,
	issn         = 10643745,
	abstract     = {When analyzing pharmacokinetic data, one generally employs either model fitting using nonlinear regression analysis or non-compartmental analysis techniques (NCA). The method one actually employs depends on what is required from the analysis. If the primary requirement is to determine the degree of exposure following administration of a drug (such as AUC), and perhaps the drug's associated pharmacokinetic parameters, such as clearance, elimination half-life, Tmax, Cmax, etc., then NCA is generally the preferred methodology to use in that it requires fewer assumptions than model-based approaches. In this chapter we cover NCA methodologies, which utilize application of the trapezoidal rule for measurements of the area under the plasma concentration-time curve. This method, which generally applies to first-order (linear) models (although it is often used to assess if a drug's pharmacokinetics are nonlinear when several dose levels are administered), has few underlying assumptions and can readily be automated. In addition, because sparse data sampling methods are often utilized in toxicokinetic (TK) studies, NCA methodology appropriate for sparse data is also discussed. {\textcopyright} 2012 Springer Science+Business Media, LLC.},
	keywords     = {AUC,NCA,Non-compartmental,TK,Toxicokinetic}
}
@article{Gaizauskas2003,
	title        = {{Protien structures and information extraction from biological texts: The PASTA system}},
	author       = {Gaizauskas, R. and Demetriou, G. and Artymiuk, P. J. and Willett, P.},
	year         = 2003,
	journal      = {Bioinformatics},
	doi          = {10.1093/bioinformatics/19.1.135},
	issn         = 13674803,
	abstract     = {Motivation: The rapid increase in volume of protein structure literature means useful information may be hidden or lost in the published literature and the process of finding relevant material, sometimes the rate-determining factor in new research, may be arduous and slow. Results: We describe the Protein Active Site Template Acquisition (PASTA) system, which addresses these problems by performing automatic extraction of information relating to the roles of specific amino acid residues in protein molecules from online scientific articles and abstracts. Both the terminology recognition and extraction capabilities of the system have been extensively evaluated against manually annotated data and the results compare favourably with state-of-the-art results obtained in less challenging domains. PASTA is the first information extraction (IE) system developed for the protein structure domain and one of the most thoroughly evaluated IE system operating on biological scientific text to date.}
}
@inproceedings{Ganguly2015,
	title        = {{A word embedding based generalized language model for information retrieval}},
	author       = {Ganguly, Debasis and Roy, Dwaipayan and Mitra, Mandar and Jones, Gareth J.F.},
	year         = 2015,
	booktitle    = {SIGIR 2015 - Proceedings of the 38th International ACM SIGIR Conference on Research and Development in Information Retrieval},
	doi          = {10.1145/2766462.2767780},
	isbn         = 9781450336215,
	abstract     = {Word2vec, a word embedding technique, has gained significant interest among researchers in natural language processing (NLP) in recent years. The embedding of the word vectors helps to identify a list of words that are used in similar contexts with respect to a given word. In this paper, we focus on the use of word embeddings for enhancing retrieval effectiveness. In particular, we construct a generalized language model, where the mutual independence between a pair of words (say t and t') no longer holds. Instead, we make use of the vector embeddings of the words to derive the transformation probabilities between words. Specifically, the event of observing a term t in the query from a document d is modeled by two distinct events, that of generating a different term t', either from the document itself or from the collection, respectively, and then eventually transforming it to the observed query term t. The first event of generating an intermediate term from the document intends to capture how well a term fits contextually within a document, whereas the second one of generating it from the collection aims to address the vocabulary mismatch problem by taking into account other related terms in the collection. Our experiments, conducted on the standard TREC 6-8 ad hoc and Robust tasks, show that our proposed method yields significant improvements over language model (LM) and LDA-smoothed LM baselines.},
	keywords     = {Generalized language model,Word embedding,Word2Vec}
}
@article{Garcia-Pelaez2019,
	title        = {{PubTerm: A web tool for organizing, annotating and curating genes, diseases, molecules and other concepts from PubMed records}},
	author       = {Garcia-Pelaez, Jos{\'{e}} and Rodriguez, David and Medina-Molina, Roberto and Garcia-Rivas, Gerardo and Jerjes-S{\'{a}}nchez, Carlos and Trevino, Victor},
	year         = 2019,
	journal      = {Database},
	doi          = {10.1093/database/bay137},
	issn         = 17580463,
	abstract     = {Background and objective: Analysis, annotation and curation of biomedical scientific literature is a recurrent task in biomedical research, database curation and clinics. Commonly, the reading is centered on concepts such as genes, diseases or molecules. Database curators may also need to annotate published abstracts related to a specific topic. However, few free and intuitive tools exist to assist users in this context. Therefore, we developed PubTerm, a web tool to organize, categorize, curate and annotate a large number of PubMed abstracts related to biological entities such as genes, diseases, chemicals, species, sequence variants and other related information. Methods: A variety of interfaces were implemented to facilitate curation and annotation, including the organization of abstracts by terms, by the co-occurrence of terms or by specific phrases. Information includes statistics on the occurrence of terms. The abstracts, terms and other related information can be annotated and categorized using user-defined categories. The session information can be saved and restored, and the data can be exported to other formats. Results: The pipeline in PubTerm starts by specifying a PubMed query or list of PubMed identifiers. Then, the user can specify three lists of categories and specify what information will be highlighted in which colors. The user then utilizes the 'term view' to organize the abstracts by gene, disease, species or other information to facilitate the annotation and categorization of terms or abstracts. Other views also facilitate the exploration of abstracts and connections between terms. We have used PubTerm to quickly and efficiently curate collections of more than 400 abstracts that mention more than 350 genes to generate revised lists of susceptibility genes for diseases. An example is provided for pulmonary arterial hypertension. Conclusions: PubTerm saves time for literature revision by assisting with annotation organization and knowledge acquisition.}
}
@article{Geometry,
	title        = {{No 主観的健康感を中心とした在宅高齢者における 健康関連指標に関する共分散構造分析Title}},
	author       = {Geometry, Riemannian and Analysis, Geometric},
	isbn         = 9783540773405,
	file         = {:home/ferran/.local/share/data/Mendeley Ltd./Mendeley Desktop/Downloaded/Geometry, Analysis - Unknown - No 主観的健康感を中心とした在宅高齢者における 健康関連.pdf:pdf}
}
@article{Germovsek2017,
	title        = {{Scaling clearance in paediatric pharmacokinetics: All models are wrong, which are useful?}},
	author       = {Germovsek, Eva and Barker, Charlotte I.S. and Sharland, Mike and Standing, Joseph F.},
	year         = 2017,
	journal      = {British Journal of Clinical Pharmacology},
	volume       = 83,
	number       = 4,
	pages        = {777--790},
	doi          = {10.1111/bcp.13160},
	issn         = 13652125,
	abstract     = {Linked Articles: This article is commented on in the editorial by Holford NHG and Anderson BJ. Why standards are useful for predicting doses. Br J Clin Pharmacol 2017; 83: 685–7. doi: 10.1111/bcp.13230. Aim: When different models for weight and age are used in paediatric pharmacokinetic studies it is difficult to compare parameters between studies or perform model-based meta-analyses. This study aimed to compare published models with the proposed standard model (allometric weight0.75 and sigmoidal maturation function). Methods: A systematic literature search was undertaken to identify published clearance (CL) reports for gentamicin and midazolam and all published models for scaling clearance in children. Each model was fitted to the CL values for gentamicin and midazolam, and the results compared with the standard model (allometric weight exponent of 0.75, along with a sigmoidal maturation function estimating the time in weeks of postmenstrual age to reach half the mature value and a shape parameter). For comparison, we also looked at allometric size models with no age effect, the influence of estimating the allometric exponent in the standard model and, for gentamicin, using a fixed allometric exponent of 0.632 as per a study on glomerular filtration rate maturation. Akaike information criteria (AIC) and visual predictive checks were used for evaluation. Results: No model gave an improved AIC in all age groups, but one model for gentamicin and three models for midazolam gave slightly improved global AIC fits albeit using more parameters: AIC drop (number of parameters), –4.1 (5), –9.2 (4), –10.8 (5) and –10.1 (5), respectively. The 95{\%} confidence interval of estimated CL for all top performing models overlapped. Conclusion: No evidence to reject the standard model was found; given the benefits of standardised parameterisation, its use should therefore be recommended.},
	file         = {:home/ferran/.local/share/data/Mendeley Ltd./Mendeley Desktop/Downloaded/Germovsek et al. - 2017 - Scaling clearance in paediatric pharmacokinetics All models are wrong, which are useful.pdf:pdf},
	keywords     = {NONMEM,allometric exponent,allometric scaling,children,gentamicin,infants,maturation function,midazolam,neonates,pharmacometrics}
}
@article{Germovsek2017a,
	title        = {{Scaling clearance in paediatric pharmacokinetics: All models are wrong, which are useful?}},
	author       = {Germovsek, Eva and Barker, Charlotte I.S. and Sharland, Mike and Standing, Joseph F.},
	year         = 2017,
	journal      = {British Journal of Clinical Pharmacology},
	volume       = 83,
	number       = 4,
	pages        = {777--790},
	doi          = {10.1111/bcp.13160},
	issn         = 13652125,
	abstract     = {Linked Articles: This article is commented on in the editorial by Holford NHG and Anderson BJ. Why standards are useful for predicting doses. Br J Clin Pharmacol 2017; 83: 685–7. doi: 10.1111/bcp.13230. Aim: When different models for weight and age are used in paediatric pharmacokinetic studies it is difficult to compare parameters between studies or perform model-based meta-analyses. This study aimed to compare published models with the proposed standard model (allometric weight0.75 and sigmoidal maturation function). Methods: A systematic literature search was undertaken to identify published clearance (CL) reports for gentamicin and midazolam and all published models for scaling clearance in children. Each model was fitted to the CL values for gentamicin and midazolam, and the results compared with the standard model (allometric weight exponent of 0.75, along with a sigmoidal maturation function estimating the time in weeks of postmenstrual age to reach half the mature value and a shape parameter). For comparison, we also looked at allometric size models with no age effect, the influence of estimating the allometric exponent in the standard model and, for gentamicin, using a fixed allometric exponent of 0.632 as per a study on glomerular filtration rate maturation. Akaike information criteria (AIC) and visual predictive checks were used for evaluation. Results: No model gave an improved AIC in all age groups, but one model for gentamicin and three models for midazolam gave slightly improved global AIC fits albeit using more parameters: AIC drop (number of parameters), –4.1 (5), –9.2 (4), –10.8 (5) and –10.1 (5), respectively. The 95{\%} confidence interval of estimated CL for all top performing models overlapped. Conclusion: No evidence to reject the standard model was found; given the benefits of standardised parameterisation, its use should therefore be recommended.},
	file         = {:home/ferran/Dropbox/Upgrade/Germovsek{\_}et{\_}al-2017-British{\_}Journal{\_}of{\_}Clinical{\_}Pharmacology.pdf:pdf},
	keywords     = {NONMEM,allometric exponent,allometric scaling,children,gentamicin,infants,maturation function,midazolam,neonates,pharmacometrics}
}
@article{gerner2010linnaeus,
	title        = {LINNAEUS: a species name identification system for biomedical literature},
	author       = {Gerner, Martin and Nenadic, Goran and Bergman, Casey M},
	year         = 2010,
	journal      = {BMC bioinformatics},
	publisher    = {BioMed Central},
	volume       = 11,
	number       = 1,
	pages        = {1--17}
}
@misc{Geschwind2011,
	title        = {{Genetics of autism spectrum disorders}},
	author       = {Geschwind, Daniel H},
	year         = 2011,
	booktitle    = {Trends in Cognitive Sciences},
	doi          = {10.1016/j.tics.2011.07.003},
	isbn         = {1879-307X (Electronic){\$}\backslash{\$}r1364-6613 (Linking)},
	issn         = 13646613,
	abstract     = {Characterized by a combination of abnormalities in language, social cognition and mental flexibility, autism is not a single disorder but a neurodevelopmental syndrome commonly referred to as autism spectrum disorder (ASD). Several dozen ASD susceptibility genes have been identified in the past decade, collectively accounting for 10-20{\%} of ASD cases. These findings, although demonstrating that ASD is etiologically heterogeneous, provide important clues about its pathophysiology. Diverse genetic and genomic approaches provide evidence converging on disruption of key biological pathways, many of which are also implicated in other allied neurodevelopmental disorders. Knowing the genes involved in ASD provides us with a crucial tool to probe both the specificity of ASD and the shared neurobiological and cognitive features across what are considered clinically distinct disorders, with the goal of linking gene to brain circuits to cognitive function. {\textcopyright}2011 Elsevier Ltd.},
	pmid         = 21855394
}
@article{Gesquiere2011,
	title        = {{Life at the top: Rank and stress in wild male baboons}},
	author       = {Gesquiere, Laurence R. and Learn, Niki H. and Simao, M. Carolina M. and Onyango, Patrick O. and Alberts, Susan C. and Altmann, Jeanne},
	year         = 2011,
	journal      = {Science},
	volume       = 333,
	number       = 6040,
	pages        = {357--360},
	doi          = {10.1126/science.1207120},
	isbn         = {10.1126/science.1207120},
	issn         = {00368075},
	abstract     = {In social hierarchies, dominant individuals experience reproductive and health benefits, but the costs of social dominance remain a topic of debate. Prevailing hypotheses predict that higher-ranking males experience higher testosterone and glucocorticoid (stress hormone) levels than lower-ranking males when hierarchies are unstable but not otherwise. In this long-term study of rank-related stress in a natural population of savannah baboons (Papio cynocephalus), high-ranking males had higher testosterone and lower glucocorticoid levels than other males, regardless of hierarchy stability. The singular exception was for the highest-ranking (alpha) males, who exhibited both high testosterone and high glucocorticoid levels. In particular, alpha males exhibited much higher stress hormone levels than second-ranking (beta) males, suggesting that being at the very top may be more costly than previously thought.},
	archiveprefix = {arXiv},
	arxivid      = {NIHMS150003},
	eprint       = {NIHMS150003},
	pmid         = 21764751
}
@article{Geurts2008,
	title        = {{Intra-individual variability in ADHD, autism spectrum disorders and Tourette's syndrome}},
	author       = {Geurts, Hilde M and Grasman, Raoul P P P and Vert{\'{e}}, Sylvie and Oosterlaan, Jaap and Roeyers, Herbert and van Kammen, Serena M and Sergeant, Joseph A},
	year         = 2008,
	journal      = {Neuropsychologia},
	volume       = 46,
	number       = 13,
	pages        = {3030--3041},
	doi          = {10.1016/j.neuropsychologia.2008.06.013},
	isbn         = {0028-3932 (Print){\$}\backslash{\$}n0028-3932 (Linking)},
	issn         = {00283932},
	abstract     = {The potential for response variability to serve as an endophenotype for attention deficit hyperactivity disorders (ADHD) rests, in part, upon the development of reliable and valid methods to decompose variability. This study investigated the specificity of intra-individual variability (IIV) in 53 children with ADHD by comparing them with 25 children with high functioning autism (HFA), 32 children with autism spectrum disorders (ASD), who also were comorbid for ADHD (ASD + ADHD), 21 children with Tourette's syndrome (TS), and 85 typically developing controls (TD). In order to decompose the variability of the reaction times, we applied three distinct techniques: ex-Gaussian modeling, intra-individual variability analysis, and spectral analysis. Our data revealed that children with HFA and children with ASD + ADHD exhibited substantial IIV compared with ADHD and TD children. We argue that: (1) all three methods lead to a single consistent conclusion; (2) careful documentation of the analytic steps used in spectral analysis is mandatory for comparison between studies; (3) the presence of comorbidities may constitute an important factor in the observed response variability in previous studies of ADHD. {\textcopyright}2008 Elsevier Ltd. All rights reserved.},
	keywords     = {ADHD,Autism,Endophenotype,Oscillations,Tourette's syndrome,Variability},
	pmid         = 18619477
}
@article{Ghosh2012,
	title        = {{A tutorial review on Text Mining Algorithms}},
	author       = {Ghosh, Sayantani and Roy, Sudipta and Bandyopadhyay, Samir K},
	year         = 2012,
	journal      = {International Journal of Advanced Research in Computer and Communication Engineering},
	volume       = 1,
	number       = 4,
	pages        = {223--233},
	url          = {www.ijarcce.com},
	abstract     = {-As we enter the third decade of the World Wide Web (WWW), the textual revolution has seen a tremendous change in the availability of online information. Finding information for just about any need has never been more automatic—just a keystroke or mouse click away .It can be viewed as one of a class of non traditional Information Retrieval (IR) strategies which attempt to treat entire text collections holistically, avoid the bias of human queries, objectify the IR process with principled algorithms, and "let the data speak for itself." These strategies share many techniques such as semantic parsing and statistical clustering, and the boundaries between them are fuzzy. In this paper different existing Text Mining Algorithms i.e Classification Algorithm, Association Algorithm, Clustering Algorithm is briefly reviewed, stating the merits / demerits of the algorithms. In addition some alternate implementation of the algorithms is proposed. Finally the logic of these algorithms are , merged to generate an algorithm which will perform the task of Classification of a data set into some predefined classes, establish relationship between the classified date and finally cluster the data based on the association between them into groups.},
	file         = {:home/ferran/Dropbox/Upgrade/b674cde1f39847b8783349af200eb68c9d48.pdf:pdf},
	keywords     = {Agglomerative,Association,Classification,Clustering,Data Mining,Divisive,Information Extraction,Information Retrieval,Text Mining}
}
@article{Ghosh2019,
	title        = {{Machine learning based prediction of antibiotic sensitivity in patients with critical illness}},
	author       = {Ghosh, Debabrata and Sharma, Shivam and Hasan, Eeshan and Ashraf, Shabina and Singh, Vaibhav and Tewari, Dinesh and Singh, Seema and Kapoor, Mudit and Sengupta, Debarka},
	year         = 2019,
	journal      = {medRxiv},
	pages        = 19007153,
	doi          = {10.1101/19007153},
	url          = {http://medrxiv.org/content/early/2019/09/20/19007153.abstract},
	abstract     = {Rising antibiotic resistance inflicts a heavy burden on healthcare, both clinically and economically. Owing to the time required to obtain culture and sensitivity test results, quite often the clinicians rely on their experience and static clinical guidelines to prescribe antibiotics. Such empirical treatment often fails to account for patient-specific attributes and changes in the antibiotic resistance patterns with time and location. The aim of this study was to analyze the patient and hospital specific features regarding their prognostic relevance to treat bacterial infections of patients in the intensive care units (ICUs). We performed a single-center retrospective cohort analysis across 25526 positive cultures recorded in MIMIC-III critical care database. We retrieved a number of clinically relevant relationships from association analysis between patient factors and bacterial strains. For instance, higher elapsed time from patient admission to sample collection for culture showed strong association with blood stream infection caused by Enterococcus faecium, Pseudomonas aeruginosa, and Staphylococcus, indicating that these infections are possibly hospital acquired. To predict antibiotic sensitivity at the level of individual patients we developed an ensemble of machine learning algorithms. The model provided superior prediction accuracy (about 87{\%}) and area under the ROC curve (around 0.91 on an average) for the four most common sample types as compared to a number of off-the-shelf techniques. We demonstrate the predictive power of commonly recorded patient attributes in personalised prediction of antibiotic efficacy.Competing Interest StatementThe authors have declared no competing interest.Clinical TrialThis is a retrospective study on public dataFunding StatementThis study is funded by Circle of Life Healthcare Pvt. Ltd.Author DeclarationsAll relevant ethical guidelines have been followed and any necessary IRB and/or ethics committee approvals have been obtained.Not ApplicableAll necessary patient/participant consent has been obtained and the appropriate institutional forms have been archived.Not ApplicableAny clinical trials involved have been registered with an ICMJE-approved registry such as ClinicalTrials.gov and the trial ID is included in the manuscript.Not ApplicableI have followed all appropriate research reporting guidelines and uploaded the relevant Equator, ICMJE or other checklist(s) as supplementary files, if applicable.YesAll research has been carried out using publicly available MIMIC critical care database.https://mimic.physionet.org/},
	annote       = {
	Goal:
	
	Detect relation: patient factors - bacterial strain
	},
	file         = {:home/ferran/Dropbox/InfectionMIMIC/papers/19007153v1.full.pdf:pdf}
}
@article{Giampietro2017,
	title        = {{Cholesterol impairment contributes to neuroserpin aggregation}},
	author       = {Giampietro, Costanza and Lionetti, Maria Chiara and Costantini, Giulio and Mutti, Federico and Zapperi, Stefano and Porta, Caterina A.M.La},
	year         = 2017,
	journal      = {Scientific Reports},
	publisher    = {Nature Publishing Group},
	volume       = 7,
	pages        = {1--12},
	doi          = {10.1038/srep43669},
	issn         = 20452322,
	url          = {http://dx.doi.org/10.1038/srep43669},
	abstract     = {Intraneural accumulation of misfolded proteins is a common feature of several neurodegenerative pathologies including Alzheimer's and Parkinson's diseases, and Familial Encephalopathy with Neuroserpin Inclusion Bodies (FENIB). FENIB is a rare disease due to a point mutation in neuroserpin which accelerates protein aggregation in the endoplasmic reticulum (ER). Here we show that cholesterol depletion induced either by prolonged exposure to statins or by inhibiting the sterol reg-ulatory binding-element protein (SREBP) pathway also enhances aggregation of neuroserpin proteins. These findings can be explained considering a computational model of protein aggregation under non-equilibrium conditions, where a decrease in the rate of protein clearance improves aggregation. Decreasing cholesterol in cell membranes affects their biophysical properties, including their ability to form the vesicles needed for protein clearance, as we illustrate by a simple mathematical model. Taken together, these results suggest that cholesterol reduction induces neuroserpin aggregation, even in absence of specific neuroserpin mutations. The new mechanism we uncover could be relevant also for other neurodegenerative diseases associated with protein aggregation.},
	file         = {:home/ferran/.local/share/data/Mendeley Ltd./Mendeley Desktop/Downloaded/Giampietro et al. - 2017 - Cholesterol impairment contributes to neuroserpin aggregation.pdf:pdf},
	pmid         = 28255164
}
@article{Giani2016a,
	title        = {{Clathrin Assembly Regulated by Adaptor Proteins in Coarse-Grained Models}},
	author       = {Giani, Matteo and den Otter, Wouter K. and Briels, Wim J.},
	year         = 2016,
	journal      = {Biophysical Journal},
	volume       = 111,
	number       = 1,
	pages        = {222--235},
	doi          = {10.1016/j.bpj.2016.06.003},
	issn         = 15420086,
	abstract     = {The assembly of clathrin triskelia into polyhedral cages during endocytosis is regulated by adaptor proteins (APs). We explore how APs achieve this by developing coarse-grained models for clathrin and AP2, employing a Monte Carlo click interaction, to simulate their collective aggregation behavior. The phase diagrams indicate that a crucial role is played by the mechanical properties of the disordered linker segment of AP. We also present a statistical-mechanical theory for the assembly behavior of clathrin, yielding good agreement with our simulations and experimental data from the literature. Adaptor proteins are found to regulate the formation of clathrin coats under certain conditions, but can also suppress the formation of cages.},
	pmid         = 27410749
}
@article{Giani2017,
	title        = {{Early stages of clathrin aggregation at a membrane in coarse-grained simulations}},
	author       = {Giani, M. and {Den Otter}, W. K. and Briels, W. J.},
	year         = 2017,
	journal      = {Journal of Chemical Physics},
	volume       = 146,
	number       = 15,
	doi          = {10.1063/1.4979985},
	issn         = {00219606},
	abstract     = {The self-assembly process of clathrin coated pits during endocytosis has been simulated by combining and extending coarse grained models of the clathrin triskelion, the adaptor protein AP2, and a flexible network membrane. The AP2's core, upon binding to membrane and cargo, releases a motif that can bind clathrin. In conditions where the core-membrane-cargo binding is weak, the binding of this motif to clathrin can result in a stable complex. We characterize the conditions and mechanisms resulting in the formation of clathrin lattices that curve the membrane, i.e., clathrin coated pits. The mechanical properties of the AP2 $\beta$ linker appear crucial to the orientation of the curved clathrin lattice relative to the membrane, with wild-type short linkers giving rise to the inward curving buds enabling endocytosis while long linkers produce upside-down cages and outward curving bulges.},
	pmid         = 28433029
}
@article{Gilbert2008,
	title        = {{Atypical recruitment of medial prefrontal cortex in autism spectrum disorders: An fMRI study of two executive function tasks}},
	author       = {Gilbert, Sam J. and Bird, Geoffrey and Brindley, Rachel and Frith, Christopher D. and Burgess, Paul W.},
	year         = 2008,
	journal      = {Neuropsychologia},
	volume       = 46,
	number       = 9,
	pages        = {2281--2291},
	doi          = {10.1016/j.neuropsychologia.2008.03.025},
	isbn         = {0028-3932 (Print)$\backslash$n0028-3932 (Linking)},
	issn         = {00283932},
	abstract     = {Recent studies have suggested an uneven profile of executive dysfunction in autism spectrum disorders (ASD). For example, some authors have reported deficits on newly developed tests of executive function sensitive to rostral prefrontal function, despite spared, or even superior, performance on other tests. We investigated the performance of a group of high-functioning participants with ASD (N = 15) and an age- and IQ-matched control group (N = 18) on two executive function tests, whilst undergoing functional magnetic resonance imaging (fMRI). Behaviourally, there were no significant differences between the two groups. In a classical test of executive function (random response generation), BOLD signal differed between the groups in the cerebellum but not in the frontal lobes. However, on a new test of executive function (selection between stimulus-oriented and stimulus-independent thought), the ASD group exhibited significantly greater signal-change in medial rostral prefrontal cortex (especially Brodmann Area 10) in the comparison of stimulus-oriented versus stimulus-independent attention. In addition, the new test (but not the classical test) provided evidence for abnormal functional organisation of medial prefrontal cortex in ASD. These results underline the heterogeneity of different tests of executive function, and suggest that executive functioning in ASD is associated with task-specific functional change. {\textcopyright} 2008 Elsevier Ltd. All rights reserved.},
	keywords     = {Asperger syndrome,Autism,Executive function,Prefrontal cortex,fMRI},
	pmid         = 18485420
}
@article{Gilbert2008a,
	title        = {{Atypical recruitment of medial prefrontal cortex in autism spectrum disorders: An fMRI study of two executive function tasks}},
	author       = {Gilbert, Sam J. and Bird, Geoffrey and Brindley, Rachel and Frith, Christopher D. and Burgess, Paul W.},
	year         = 2008,
	journal      = {Neuropsychologia},
	volume       = 46,
	number       = 9,
	pages        = {2281--2291},
	doi          = {10.1016/j.neuropsychologia.2008.03.025},
	isbn         = {0028-3932 (Print)$\backslash$n0028-3932 (Linking)},
	issn         = {00283932},
	abstract     = {Recent studies have suggested an uneven profile of executive dysfunction in autism spectrum disorders (ASD). For example, some authors have reported deficits on newly developed tests of executive function sensitive to rostral prefrontal function, despite spared, or even superior, performance on other tests. We investigated the performance of a group of high-functioning participants with ASD (N = 15) and an age- and IQ-matched control group (N = 18) on two executive function tests, whilst undergoing functional magnetic resonance imaging (fMRI). Behaviourally, there were no significant differences between the two groups. In a classical test of executive function (random response generation), BOLD signal differed between the groups in the cerebellum but not in the frontal lobes. However, on a new test of executive function (selection between stimulus-oriented and stimulus-independent thought), the ASD group exhibited significantly greater signal-change in medial rostral prefrontal cortex (especially Brodmann Area 10) in the comparison of stimulus-oriented versus stimulus-independent attention. In addition, the new test (but not the classical test) provided evidence for abnormal functional organisation of medial prefrontal cortex in ASD. These results underline the heterogeneity of different tests of executive function, and suggest that executive functioning in ASD is associated with task-specific functional change. {\textcopyright} 2008 Elsevier Ltd. All rights reserved.},
	keywords     = {Asperger syndrome,Autism,Executive function,Prefrontal cortex,fMRI},
	pmid         = 18485420
}
@article{Gilbert2009,
	title        = {{Abnormal functional specialization within medial prefrontal cortex in high-functioning autism: A multi-voxel similarity analysis}},
	author       = {Gilbert, Sam J. and Meuwese, Julia D.I. I and Towgood, Karren J. and Frith, Christopher D. and Burgess, Paul W.},
	year         = 2009,
	journal      = {Brain},
	volume       = 132,
	number       = 4,
	pages        = {869--878},
	doi          = {10.1093/brain/awn365},
	isbn         = {1460-2156 (Electronic)$\backslash$r0006-8950 (Linking)},
	issn         = {00068950},
	abstract     = {Multi-voxel pattern analyses have proved successful in 'decoding' mental states from fMRI data, but have not been used to examine brain differences associated with atypical populations. We investigated a group of 16 (14 males) high-functioning participants with autism spectrum disorder (ASD) and 16 non-autistic control participants (12 males) performing two tasks (spatial/verbal) previously shown to activate medial rostral prefrontal cortex (mrPFC). Each task manipulated: (i) attention towards perceptual versus self-generated information and (ii) reflection on another person's mental state ('mentalizing'versus 'non-mentalizing') in a 2 x 2 design. Behavioral performance and group-level fMRI results were similar between groups. However, multi-voxel similarity analyses revealed strong differences. In control participants, the spatial distribution of activity generalized significantly between task contexts (spatial/verbal) when examining the same function (attention/mentalizing) but not when comparing different functions. This pattern was disrupted in the ASD group, indicating abnormal functional specialization within mrPFC, and demonstrating the applicability of multi-voxel pattern analysis to investigations of atypical populations.},
	keywords     = {Asperger syndrome,Autism,Brodmann Area 10,FMRI,Medial prefrontal cortex},
	pmid         = 19174370
}
@article{Gilbert2009a,
	title        = {{Abnormal functional specialization within medial prefrontal cortex in high-functioning autism: A multi-voxel similarity analysis}},
	author       = {Gilbert, Sam J. and Meuwese, Julia D.I. and Towgood, Karren J. and Frith, Christopher D. and Burgess, Paul W.},
	year         = 2009,
	journal      = {Brain},
	volume       = 132,
	number       = 4,
	pages        = {869--878},
	doi          = {10.1093/brain/awn365},
	isbn         = {1460-2156 (Electronic)$\backslash$r0006-8950 (Linking)},
	issn         = {00068950},
	abstract     = {Multi-voxel pattern analyses have proved successful in 'decoding' mental states from fMRI data, but have not been used to examine brain differences associated with atypical populations. We investigated a group of 16 (14 males) high-functioning participants with autism spectrum disorder (ASD) and 16 non-autistic control participants (12 males) performing two tasks (spatial/verbal) previously shown to activate medial rostral prefrontal cortex (mrPFC). Each task manipulated: (i) attention towards perceptual versus self-generated information and (ii) reflection on another person's mental state ('mentalizing'versus 'non-mentalizing') in a 2 x 2 design. Behavioral performance and group-level fMRI results were similar between groups. However, multi-voxel similarity analyses revealed strong differences. In control participants, the spatial distribution of activity generalized significantly between task contexts (spatial/verbal) when examining the same function (attention/mentalizing) but not when comparing different functions. This pattern was disrupted in the ASD group, indicating abnormal functional specialization within mrPFC, and demonstrating the applicability of multi-voxel pattern analysis to investigations of atypical populations.},
	file         = {:home/ferran/.local/share/data/Mendeley Ltd./Mendeley Desktop/Downloaded/Gilbert et al. - 2009 - Abnormal functional specialization within medial prefrontal cortex in high-functioning autism A multi-voxel simi.pdf:pdf},
	keywords     = {Asperger syndrome,Autism,Brodmann Area 10,FMRI,Medial prefrontal cortex},
	pmid         = 19174370
}
@article{Gilbert2010,
	title        = {{Distinct functional connectivity associated with lateral versus medial rostral prefrontal cortex: A meta-analysis}},
	author       = {Gilbert, Sam J and Gonen-Yaacovi, Gil and Benoit, Roland G and Volle, Emmanuelle and Burgess, Paul W},
	year         = 2010,
	journal      = {NeuroImage},
	doi          = {10.1016/j.neuroimage.2010.07.032},
	isbn         = {1095-9572 (Electronic){\$}\backslash{\$}r1053-8119 (Linking)},
	issn         = 10538119,
	abstract     = {Recent studies have shown that functional connectivity in the human brain may be detected by analyzing the likelihood with which different brain regions are simultaneously activated, or "co-activated", across multiple neuroimaging experiments. We applied this technique to investigate whether distinct subregions within rostral prefrontal cortex (RoPFC) tend to co-activate with distinct sets of brain regions outside RoPFC, in a meta-analysis of 200 activation peaks within RoPFC (approximating Brodmann Area 10) and 1712 co-activations outside this region, drawn from 162 studies. There was little evidence for distinct connectivity between hemispheres or along rostral/caudal or superior/inferior axes. However, there was a clear difference between lateral and medial RoPFC: activation in lateral RoPFC was particularly associated with co-activation in dorsal anterior cingulate, dorsolateral PFC, anterior insula and lateral parietal cortex; medial RoPFC activation was particularly associated with co-activation in posterior cingulate, posterior superior temporal sulcus and temporal pole. These findings are consistent with anatomical studies of connectivity in non-human primates, despite strong cross-species differences in RoPFC. Furthermore, associations between brain regions inside and outside RoPFC were in some cases strongly influenced by the type of task being performed. For example, dorsolateral PFC, anterior cingulate and lateral parietal cortex tended to co-activate with lateral RoPFC in most tasks but with medial RoPFC in tasks involving mentalizing. These results suggest the importance of changes in effective connectivity in the performance of cognitive tasks. {\textcopyright}2010 Elsevier Inc.},
	pmid         = 20654722
}
@article{Gillespie1991,
	title        = {{in Clinical Pharmacokinetics}},
	author       = {Gillespie, William R},
	year         = 1991,
	volume       = 20,
	number       = 4,
	pages        = {253--254},
	file         = {:home/ferran/.local/share/data/Mendeley Ltd./Mendeley Desktop/Downloaded/Gillespie - 1991 - in Clinical Pharmacokinetics.pdf:pdf}
}
@article{Gleeson2006,
	title        = {{In silico human and rat Vss quantitative structure-activity relationship models}},
	author       = {Gleeson, M. Paul and Waters, Nigel J. and Paine, Stuart W. and Davis, Andrew M.},
	year         = 2006,
	journal      = {Journal of Medicinal Chemistry},
	doi          = {10.1021/jm0510070},
	issn         = {00222623},
	abstract     = {We present herein a QSAR tool enabling an entirely in silico prediction of human and rat steady-state volume of distribution (Vss), to be made prior to chemical synthesis, preceding detailed allometric or mechanistic assessment of Vss. Three different statistical methodologies, Bayesian neural networks (BNN), classification and regression trees (CART), and partial least squares (PLS) were employed to model human (N = 199) and rat (N = 2086) data sets. The results in prediction of an independent test set show the human model has an r2 of 0.60 and an rms error in prediction of 0.48. The corresponding rat model has an r2 of 0.53 and an rms error in prediction of 0.37, indicating both models could be very useful in the early stages of the drug discovery process. This is the first reported entirely in silico approach to the prediction of rat and human steady-state volume of distribution. {\textcopyright} 2006 American Chemical Society.},
	file         = {:home/ferran/Dropbox/Upgrade/jm0510070.pdf:pdf}
}
@article{Gleeson2006a,
	title        = {{In silico human and rat Vss quantitative structure-activity relationship models}},
	author       = {Gleeson, M. Paul and Waters, Nigel J. and Paine, Stuart W. and Davis, Andrew M.},
	year         = 2006,
	journal      = {Journal of Medicinal Chemistry},
	volume       = 49,
	number       = 6,
	pages        = {1953--1963},
	doi          = {10.1021/jm0510070},
	isbn         = 1438763352,
	issn         = {00222623},
	abstract     = {We present herein a QSAR tool enabling an entirely in silico prediction of human and rat steady-state volume of distribution (Vss), to be made prior to chemical synthesis, preceding detailed allometric or mechanistic assessment of Vss. Three different statistical methodologies, Bayesian neural networks (BNN), classification and regression trees (CART), and partial least squares (PLS) were employed to model human (N = 199) and rat (N = 2086) data sets. The results in prediction of an independent test set show the human model has an r2 of 0.60 and an rms error in prediction of 0.48. The corresponding rat model has an r2 of 0.53 and an rms error in prediction of 0.37, indicating both models could be very useful in the early stages of the drug discovery process. This is the first reported entirely in silico approach to the prediction of rat and human steady-state volume of distribution. {\textcopyright} 2006 American Chemical Society.},
	file         = {:home/ferran/Dropbox/Upgrade/jm0510070.pdf:pdf}
}
@article{goldberg2016primer,
	title        = {A primer on neural network models for natural language processing},
	author       = {Goldberg, Yoav},
	year         = 2016,
	journal      = {Journal of Artificial Intelligence Research},
	volume       = 57,
	pages        = {345--420}
}
@article{Goldstein1987,
	title        = {{Norfloxacin, a fluoroquinolone antibacterial agent}},
	author       = {Goldstein, Ellie J C},
	year         = 1987,
	journal      = {The American Journal of Medicine},
	volume       = 82,
	number       = 6,
	pages        = {3--17},
	doi          = {10.1016/0002-9343(87)90612-7},
	issn         = {00029343},
	url          = {http://www.sciencedirect.com/science/article/pii/0002934387906127},
	abstract     = {Norfloxacin is an orally absorbed fluoroquinolone antibacterial with a fluorine at position 6 and a piperazine ring at position 7. These changes have resulted in a marked enhancement (compared with that of the older quinolones) of in vitro antibacterial activity. Specifically, the antibacterial spectrum of norfloxacin includes Pseudomonas aeruginosa, as well as enteric pathogens. Norfloxacin is also active against both penicillin-susceptible and penicillin-resistant strains of Neisseria gonorrhoeae. Relative to its activity against gram-negative bacteria, norfloxacin is somewhat less active against gram-positive cocci. In general, the staphylococci are more susceptible to the drug than are the streptococci. As with all fluoroquinolones, norfloxacin's activity against anaerobic bacteria is poor. For urinary tract bacterial isolates, the following Bauer-Kirby disk diffusion zone-size breakpoints have been proposed: greater than or equal to 17 mm, susceptible; 13 to 16 mm, intermediate; less than or equal to 12 mm, resistant. Bacteria with minimal inhibitory concentrations (MICs) less than or equal to 16 {\$}\mu{\$}g/ml are considered susceptible; those with MICs greater than or equal to 32 {\$}\mu{\$}g/ml are considered resistant to norfloxacin. The mechanism of action of norfloxacin involves inhibition of the A subunit of the important bacterial enzyme DNA gyrase, which is essential for DNA replication. Plasmid-mediated resistance to the fluoroquinolones is not encountered. Further, although some cross-resistance within the fluoroquinolone class has occurred, there is little cross-resistance between norfloxacin and antibiotics of other classes.}
}
@article{gonzalez2021automated,
	title        = {An automated approach to identify scientific publications reporting pharmacokinetic parameters},
	author       = {Gonzalez Hernandez, Ferran and Carter, Simon J and Iso-Sipil{\"a}, Juha and Goldsmith, Paul and Almousa, Ahmed A and Gastine, Silke and Lilaonitkul, Watjana and Kloprogge, Frank and Standing, Joseph F},
	year         = 2021,
	journal      = {Wellcome Open Research},
	publisher    = {F1000 Research Limited London, UK},
	volume       = 6,
	pages        = 88
}
@article{Gotham2012,
	title        = {{Trajectories of Autism Severity in Children Using Standardized ADOS Scores}},
	author       = {Gotham, K. and Pickles, A. and Lord, C.},
	year         = 2012,
	journal      = {Pediatrics},
	volume       = 130,
	number       = 5,
	pages        = {e1278--e1284},
	doi          = {10.1542/peds.2011-3668},
	isbn         = {0031-4005},
	issn         = {0031-4005},
	url          = {http://pediatrics.aappublications.org/cgi/doi/10.1542/peds.2011-3668},
	abstract     = {WHAT'S KNOWN ON THIS SUBJECT: Autism spectrum disorders are characterized by heterogeneous severity. Previous latent variable analyses of longitudinal data have focused on trajectories of related features such as IQ, and not on changes over time in standardized, observational measures of core autism symptoms. WHAT THIS STUDY ADDS: Autism Diagnostic Observation Schedule–calibrated severity scores allow comparisons of observational data from toddlerhood to adolescence. This first report of latent autism severity trajectory classes indicates that most children show stability in core symptom severity over many years; small groups improved or worsened. abstract OBJECTIVES: To plot longitudinal trajectories of autism spectrum dis-order (ASD) severity from early childhood to early adolescence. In line with reported trajectories in toddlers, we hypothesize that a substantial minority of children will show marked changes in ASD severity over time, with " Improvers " demonstrating the highest mean baseline and rate of growth in verbal IQ (VIQ). METHODS: Patients included 345 clinic referrals and research partic-ipants with best-estimate clinical diagnoses of ASD at 1 or more time points, and repeated Autism Diagnostic Observation Schedule (ADOS), VIQ, and nonverbal IQ scores. Standardized ADOS severity scores were applied to 1026 assessments collected longitudinally between the ages of 2 and 15 (VIQ at most recent assessment: mean = 58, SD = 35). Scores were fitted for latent severity trajectory classes with and without covariates. Adaptive behavior and VIQ trajectories over time were modeled within each of the best-fit latent classes.},
	file         = {:home/ferran/.local/share/data/Mendeley Ltd./Mendeley Desktop/Downloaded/Gotham, Pickles, Lord - 2012 - Trajectories of Autism Severity in Children Using Standardized ADOS Scores.pdf:pdf},
	keywords     = {autism,autism spectrum disorders,diagnostic observation schedule comparison,score,severity,trajectory},
	pmid         = 23090336
}
@article{Goudjil2018,
	title        = {{A Novel Active Learning Method Using SVM for Text Classification}},
	author       = {Goudjil, Mohamed and Koudil, Mouloud and Bedda, Mouldi and Ghoggali, Noureddine},
	year         = 2018,
	journal      = {International Journal of Automation and Computing},
	volume       = 15,
	number       = 3,
	pages        = {290--298},
	doi          = {10.1007/s11633-015-0912-z},
	issn         = 17518520,
	abstract     = {Support vector machines (SVMs) are a popular class of supervised learning algorithms, and are particularly applicable to large and high-dimensional classification problems. Like most machine learning methods for data classification and information retrieval, they require manually labeled data samples in the training stage. However, manual labeling is a time consuming and errorprone task. One possible solution to this issue is to exploit the large number of unlabeled samples that are easily accessible via the internet. This paper presents a novel active learning method for text categorization. The main objective of active learning is to reduce the labeling effort, without compromising the accuracy of classification, by intelligently selecting which samples should be labeled. The proposed method selects a batch of informative samples using the posterior probabilities provided by a set of multi-class SVM classifiers, and these samples are then manually labeled by an expert. Experimental results indicate that the proposed active learning method significantly reduces the labeling effort, while simultaneously enhancing the classification accuracy.},
	file         = {:home/ferran/Downloads/Goudjil2018{\_}Article{\_}ANovelActiveLearningMethodUsin.pdf:pdf},
	keywords     = {Text categorization,active learning,pairwise coupling,pool-based active learning,support vector machine (SVM)}
}
@article{Goutelle2009,
	title        = {{Population modeling and Monte Carlo simulation study of the pharmacokinetics and antituberculosis pharmacodynamics of rifampin in lungs}},
	author       = {Goutelle, Sylvain and Bourguignon, Laurent and Maire, Pascal H and {Van Guilder}, Michael and Conte, John E and Jelliffe, Roger W},
	year         = 2009,
	journal      = {Antimicrobial Agents and Chemotherapy},
	volume       = 53,
	number       = 7,
	pages        = {2974--2981},
	doi          = {10.1128/AAC.01520-08},
	isbn         = {1098-6596; 0066-4804},
	issn         = {00664804},
	abstract     = {Little information exists on the pulmonary pharmacology of antituberculosis drugs. We used population pharmacokinetic modeling and Monte Carlo simulation to describe and explore the pulmonary pharmacokinetics and pharmacodynamics of rifampin (RIF; rifampicin). A population pharmacokinetic model that adequately described the plasma, epithelial lining fluid (ELF), and alveolar cell (AC) concentrations of RIF in a population of 34 human volunteers was made by use of the nonparametric adaptive grid (NPAG) algorithm. The estimated concentrations correlated well with the measured concentrations, and there was little bias and good precision. The results obtained with the NPAG algorithm were then imported into Matlab software to perform a 10,000-subject Monte Carlo simulation. The ability of RIF to suppress the development of drug resistance and to induce a sufficient bactericidal effect against Mycobacterium tuberculosis was evaluated by calculating the proportion of subjects achieving specific target values for the maximum concentration of drug (C(max))/MIC ratio and the area under the concentration-time curve from time zero to 24 h (AUC(0-24))/MIC ratio, respectively. At the lowest MIC (0.01 mg/liter), after the administration of one 600-mg oral dose, the rates of target attainment for C(max)/MIC ({\textgreater}or =175) were 95{\%} in ACs, 48.8{\%} in plasma, and 35.9{\%} in ELF. Under the same conditions, the target attainment results for the killing effect were 100{\%} in plasma (AUC(0-24)/MIC {\textgreater}or = 271) but only 54.5{\%} in ELF (AUC(0-24)/MIC {\textgreater}or = 665). The use of a 1,200-mg RIF dose was associated with better results for target attainment. The overall results suggest that the pulmonary concentrations obtained with the standard RIF dose are too low in most subjects. This work supports the need to evaluate higher doses of RIF for the treatment of patients with tuberculosis.},
	pmid         = 19380594
}
@article{Grass2001,
	title        = {{Effect of diverse datasets on the predictive capability of ADME models in drug discovery}},
	author       = {Grass, George M. and Sinko, Patrick J.},
	year         = 2001,
	journal      = {Drug Discovery Today},
	volume       = 6,
	number       = {SUPPL.1},
	doi          = {10.1016/s1359-6446(01)00150-7},
	issn         = 13596446,
	abstract     = {Accurate methods of predicting drug absorption in humans early in the drug discovery process are becoming increasingly important in the drive to evaluate chemical candidates for their product potential faster and cheaper than traditional experimentally based methods. The prediction of drug absorption in humans is used here as an example to describe the unique requirements and advantages of appropriately designed datasets in developing predictive models to simulate in vivo response from in vitro inputs. This approach is being successfully implemented in other ADME areas to develop a series of models that will ultimately predict bioavailability using chemical structure inputs.},
	file         = {:home/ferran/.local/share/data/Mendeley Ltd./Mendeley Desktop/Downloaded/Grass, Sinko - 2001 - Effect of diverse datasets on the predictive capability of ADME models in drug discovery.pdf:pdf}
}
@article{Grass2002,
	title        = {{Physiologically-based pharmacokinetic simulation modelling}},
	author       = {Grass, George M. and Sinko, Patrick J.},
	year         = 2002,
	journal      = {Advanced Drug Delivery Reviews},
	volume       = 54,
	number       = 3,
	pages        = {433--451},
	doi          = {10.1016/S0169-409X(02)00013-3},
	issn         = {0169409X},
	abstract     = {Drug selection is now widely viewed as an important and relatively new, yet largely unsolved, bottleneck in the drug discovery and development process. In order to achieve an efficient selection process, high quality, rapid, predictive and correlative ADME models are required in order for them to be confidently used to support critical financial decisions. Systems that can be relied upon to accurately predict performance in humans have not existed, and decisions have been made using tools whose capabilities could not be verified until candidates went to clinical trial, leading to the high failure rates historically observed. However, with the sequencing of the human genome, advances in proteomics, the anticipation of the identification of a vastly greater number of potential targets for drug discovery, and the potential of pharmacogenomics to require individualized evaluation of drug kinetics as well as drug effects, there is an urgent need for rapid and accurately computed pharmacokinetic properties. {\textcopyright} 2002 Elsevier Science B.V. All rights reserved.},
	file         = {:home/ferran/.local/share/data/Mendeley Ltd./Mendeley Desktop/Downloaded/Grass, Sinko - 2002 - Physiologically-based pharmacokinetic simulation modelling.pdf:pdf},
	keywords     = {ADME,Absorption,Metabolism,Pharmacokinetics,Prediction},
	pmid         = 11922957
}
@article{Gregson2013,
	title        = {{Natural Language Processing and Information Systems}},
	author       = {Gregson, Cassie and Hernandez, Robert},
	year         = 2013,
	volume       = 7934,
	number       = {March 2018},
	doi          = {10.1007/978-3-642-38824-8},
	isbn         = {978-3-642-38823-1},
	url          = {http://link.springer.com/10.1007/978-3-642-38824-8},
	abstract     = {A method for recognizing syntactic patterns for Spanish is presented. This method is based on dependency parsing using heuristic rules to infer dependency relationships between words, and word co-occurrence statistics (learnt in an unsupervised manner) to resolve ambiguities such as prepositional phrase attachment. If a complete parse cannot be produced, a partial structure is built with some (if not all) dependency relations identified. Evaluation shows that in spite of its simplicity, the parser's accuracy is superior to the available existing parsers for Spanish. Though certain grammar rules, as well as the lexical resources used, are specific for Spanish, the suggested approach is language-independent. {\textcopyright} Springer-Verlag Berlin Heidelberg 2006.},
	file         = {:home/ferran/.local/share/data/Mendeley Ltd./Mendeley Desktop/Downloaded/Gregson, Hernandez - 2013 - Natural Language Processing and Information Systems.pdf:pdf}
}
@article{Griffin1995,
	title        = {{European bioinformatics institute (EBI)}},
	author       = {Griffin, Hugh},
	year         = 1995,
	journal      = {Molecular Biotechnology},
	doi          = {10.1007/BF02789113},
	issn         = 10736085
}
@article{Grzegorzewski2019,
	title        = {{PK-DB: PharmacoKinetics DataBase for Individualized and Stratified Computational Modeling}},
	author       = {Grzegorzewski, Jan and Brandhorst, Janosch and Eleftheriadou, Dimitra and Green, Kathleen and K{\"{o}}nig, Matthias},
	year         = 2019,
	journal      = {bioRxiv},
	doi          = {10.1101/760884},
	abstract     = {A multitude of pharmacokinetics studies have been published. However, due to the lack of an open database, pharmacokinetics data, as well as the corresponding meta-information, have been difficult to access. We present PK-DB (https://pk-db.com), an open database for pharmacokinetics information from clinical trials including pre-clinical research. PK-DB provides curated information on (i) characteristics of studied patient cohorts and subjects (e.g. age, bodyweight, smoking status); (ii) applied interventions (e.g. dosing, substance, route of application); (iii) measured pharmacokinetic time-courses; (iv) pharmacokinetic parameters (e.g. clearance, half-life, area under the curve). Key features are the representation of experimental errors, the normalization of measurement units, annotation of information to biological ontologies, calculation of pharmacokinetic parameters from concentration-time profiles, a workflow for collaborative data curation, strong validation rules on the data, computational access via a REST API as well as human access via a web interface. PK-DB enables meta-analysis based on data from multiple studies and data integration with computational models. A special focus lies on meta-data relevant for individualized and stratified computational modeling with methods like physiologically based pharmacokinetic (PBPK), pharmacokinetic/pharmacodynamic (PK/DB), or population pharmacokinetic (pop PK) modeling.}
}
@article{kumar2021decade,
	title={A decade of machine learning-based predictive models for human pharmacokinetics: Advances and challenges},
	author={Kumar, Vikas and Faheem, Mohammad and Lee, Keun Woo and others},
	journal={Drug discovery today},
	year={2021},
	publisher={Elsevier}
}
@article{grzegorzewski2021pk,
	title        = {PK-DB: pharmacokinetics database for individualized and stratified computational modeling},
	author       = {Grzegorzewski, Jan and Brandhorst, Janosch and Green, Kathleen and Eleftheriadou, Dimitra and Duport, Yannick and Barthorscht, Florian and K{\"o}ller, Adrian and Ke, Danny Yu Jia and De Angelis, Sara and K{\"o}nig, Matthias},
	year         = 2021,
	journal      = {Nucleic acids research},
	publisher    = {Oxford University Press},
	volume       = 49,
	number       = {D1},
	pages        = {D1358--D1364}
}
@inproceedings{wu2020attentive,
	title={Attentive pooling with learnable norms for text representation},
	author={Wu, Chuhan and Wu, Fangzhao and Qi, Tao and Cui, Xiaohui and Huang, Yongfeng},
	booktitle={Proceedings of the 58th Annual Meeting of the Association for Computational Linguistics},
	pages={2961--2970},
	year={2020}
}
@article{Gu2018,
	title        = {{Identifying ADHD children using hemodynamic responses during a working memory task measured by functional near-infrared spectroscopy.}},
	author       = {Gu, Yue and Miao, Shuo and Han, Junxia and Liang, Zhenhu and Ouyang, Gaoxiang and Yang, Jian and Li, Xiaoli},
	year         = 2018,
	journal      = {Journal of neural engineering},
	publisher    = {IOP Publishing},
	doi          = {10.1088/1741-2552/aa9ee9},
	issn         = {1741-2552},
	url          = {http://iopscience.iop.org/article/10.1088/1741-2552/aa9ee9{\%}0Ahttp://www.ncbi.nlm.nih.gov/pubmed/29199636},
	abstract     = {OBJECTIVE Attention-deficit/hyperactivity disorder (ADHD) is a neurodevelopmental disorder affecting children and adults. Previous studies found that functional near-infrared spectroscopy (fNIRS) can reveal significant group differences in several brain regions between ADHD children and healthy controls during working memory tasks. This study aimed to use fNIRS activation patterns to identify ADHD children from healthy controls. Approach. FNIRS signals from 25 ADHD children and 25 healthy controls performing the n-back task were recorded; then, multivariate pattern analysis (MVPA) was used to discriminate ADHD individuals from healthy controls, and classification performance was evaluated for significance by the permutation test. Main results. The results showed that 86.0{\%} (p{\textless}0.001) of participants can be correctly classified in leave-one-out cross-validation. The most discriminative brain regions included the bilateral dorsolateral prefrontal cortex, inferior medial prefrontal cortex, right posterior prefrontal cortex, and right temporal cortex. Significance. This study demonstrated that, in a small sample, MVPA can effectively identify ADHD children from healthy controls based on fNIRS signals, which argues for the potential utility of fNIRS in future assessments.{\&}{\#}13.},
	keywords     = {Attention-deficit/hyperactivity disorder,Classification,Functional near-infrared spectroscopy,Multivariate pattern analysis},
	pmid         = 29199636
}
@article{gu2021domain,
	title        = {Domain-specific language model pretraining for biomedical natural language processing},
	author       = {Gu, Yu and Tinn, Robert and Cheng, Hao and Lucas, Michael and Usuyama, Naoto and Liu, Xiaodong and Naumann, Tristan and Gao, Jianfeng and Poon, Hoifung},
	year         = 2021,
	journal      = {ACM Transactions on Computing for Healthcare (HEALTH)},
	publisher    = {ACM New York, NY},
	volume       = 3,
	number       = 1,
	pages        = {1--23}
}
@article{Guilhaumou2016,
	title        = {{Pediatric Patients with Solid or Hematological Tumor Disease: Vancomycin Population Pharmacokinetics and Dosage Optimization}},
	author       = {Guilhaumou, Romain and Marsot, Am{\'{e}}lie and Dupouey, Julien and Galambrun, Claire and Boulamery, Audrey and Coze, Carole and Simon, Nicolas and Andr{\'{e}}, Nicolas},
	year         = 2016,
	journal      = {Therapeutic Drug Monitoring},
	volume       = 38,
	number       = 5,
	pages        = {559--566},
	doi          = {10.1097/FTD.0000000000000318},
	issn         = 15363694,
	abstract     = {BACKGROUND In pediatric cancer patients, determination of optimal vancomycin dosage is essential because of high risk of inadequate concentrations and bacterial resistance. The aim of this study was to determine vancomycin pharmacokinetic parameters in this population and propose dosage optimization to achieve optimal concentration. METHODS We retrospectively reviewed the use of vancomycin in pediatric cancer patients with febrile neutropenia (hematological or solid tumor disease). Vancomycin was administered by continuous infusion, and dosages were adapted according to therapeutic drug monitoring results. Blood cultures were performed before the first dose of antibiotic. Vancomycin pharmacokinetic population parameters were determined using NONMEM software, and dosage simulations were performed according to the target concentration (20-25 mg/L). RESULTS One hundred twenty-one patients were included in this study, representing 301 vancomycin concentrations. Blood cultures were positive in 37.5{\%} of patients, and observed pathogens were mainly Staphylococcus spp. (43.8{\%} methicillin resistant). Volume of distribution (95{\%} confidence interval) was 34.7 L (17.3-48.0), and total apparent clearance (CL) (95{\%} confidence interval) was correlated to body weight, tumor disease, and cyclosporine coadministration: CL = $\theta$CL × (WT/70) L/h with $\theta$CL = 3.49 (3.02-3.96), 4.66 (3.98-5.31), and 4.97 (4.42-5.41) in patients managed for hematological malignancies with or without cyclosporine coadministration and for solid malignancies, respectively. Based on simulation results, vancomycin dosage (milligram per kilogram) should be adapted to each child on the basis of its body weight and cyclosporine coadministration. CONCLUSIONS Our results highlight the requirement to adapt vancomycin dosage in cancer pediatric population. Simulations have allowed to describe new dosage schedules, and a chart was created for clinicians to adapt vancomycin dosage.},
	file         = {:home/ferran/.local/share/data/Mendeley Ltd./Mendeley Desktop/Downloaded/Guilhaumou et al. - 2016 - Pediatric Patients with Solid or Hematological Tumor Disease Vancomycin Population Pharmacokinetics and Dosag.pdf:pdf},
	keywords     = {dosage adjustment,pediatric oncology patients,population pharmacokinetics,vancomycin}
}
@article{Gumbo2007,
	title        = {{Concentration-dependent Mycobacterium tuberculosis killing and prevention of resistance by rifampin}},
	author       = {Gumbo, Tawanda and Louie, Arnold and Deziel, Mark R and Liu, Weiguo and Parsons, Linda M and Salfinger, Max and Drusano, George L},
	year         = 2007,
	journal      = {Antimicrobial Agents and Chemotherapy},
	volume       = 51,
	number       = 11,
	pages        = {3781--3788},
	doi          = {10.1128/AAC.01533-06},
	isbn         = {0066-4804 (Print)},
	issn         = {00664804},
	abstract     = {Rifampin is a cornerstone of modern antituberculosis therapy. However, rifampin's half-life of 3 h is believed to limit its utility for intermittent therapy, so new congeners with long half-lives are being developed. Using an in vitro pharmacokinetic-pharmacodynamic model of tuberculosis, we examined the relationships between rifampin exposure, microbial killing of log-phase-growth Mycobacterium tuberculosis, and suppression of resistance. Rifampin's microbial killing was linked to the area under the concentration-time curve-to-MIC ratio. The suppression of resistance was associated with the free peak concentration (C(max))-to-MIC ratio and not the duration that the rifampin concentration was above MIC. Rifampin prevented resistance to itself at a free C(max)/MIC ratio of {\textgreater}or =175. The postantibiotic effect duration was {\textgreater}or =5.2 days and was most closely related to the C(max)/MIC ratio (r(2) = 0.96). To explain rifampin's concentration-dependent effect, we examined the kinetics of rifampin entry into M. tuberculosis. Rifampin achieved concentration-dependent intracellular steady-state concentrations within 15 min. Our results suggest that doses of rifampin higher than those currently employed would optimize the effect of rifampin, if patients could tolerate them. Another major implication is that in the design of new rifampin congeners for intermittent therapy, the important properties may include (i) the efficient entry of the rifamycin into M. tuberculosis, (ii) the achievement of a free C(max)/MIC of {\textgreater}175 that can be tolerated by patients, and (iii) a long postantibiotic effect duration.},
	pmid         = 17724157
}
@article{hachey2013evaluating,
	title        = {Evaluating entity linking with wikipedia},
	author       = {Hachey, Ben and Radford, Will and Nothman, Joel and Honnibal, Matthew and Curran, James R},
	year         = 2013,
	journal      = {Artificial intelligence},
	publisher    = {Elsevier},
	volume       = 194,
	pages        = {130--150}
}
@article{Hadjistavropoulos2011,
	title        = {{A Biopsychosocial Formulation of Pain Communication}},
	author       = {Hadjistavropoulos, Thomas and Craig, Kenneth D. and Duck, Steve and Cano, Annmarie and Goubert, Liesbet and Jackson, Philip L. and Mogil, Jeffrey S. and Rainville, Pierre and Sullivan, Michael J.L. and Amanda, Amanda C. and Vervoort, Tine and Fitzgerald, Theresa Dever},
	year         = 2011,
	journal      = {Psychological Bulletin},
	volume       = 137,
	number       = 6,
	pages        = {910--939},
	doi          = {10.1037/a0023876},
	isbn         = {1939-1455 (Electronic)$\backslash$n0033-2909 (Linking)},
	issn         = {00332909},
	abstract     = {We present a detailed framework for understanding the numerous and complicated interactions among psychological and social determinants of pain through examination of the process of pain communication. The focus is on an improved understanding of immediate dyadic transactions during painful events in the context of broader social phenomena. Fine-grain consideration of social transactions during pain leads to an appreciation of sociobehavioral events affecting both suffering persons as well as caregivers. Our examination considers knowledge from a variety of perspectives, including clinical health psychology, social and developmental processes, evolutionary psychology, communication studies, and behavioral neuroscience.},
	file         = {:home/ferran/.local/share/data/Mendeley Ltd./Mendeley Desktop/Downloaded/Hadjistavropoulos et al. - 2011 - A Biopsychosocial Formulation of Pain Communication.pdf:pdf},
	keywords     = {Communication studies,Neuroscience,Pain,Theoretical model},
	pmid         = 21639605
}
@article{Hakenberg2004,
	title        = {{Finding kinetic parameters using text mining}},
	author       = {Hakenberg, J{\"{o}}rg and Schmeier, Sebastian and Kowald, Axel and Klipp, Edda and Leser, Ulf},
	year         = 2004,
	journal      = {OMICS A Journal of Integrative Biology},
	volume       = 8,
	number       = 2,
	pages        = {131--152},
	doi          = {10.1089/1536231041388366},
	issn         = 15362310,
	abstract     = {The mathematical modeling and description of complex biological processes has become more and more important over the last years. Systems biology aims at the computational simulation of complex systems, up to whole cell simulations. An essential part focuses on solving a large number of parameterized differential equations. However, measuring those parameters is an expensive task, and finding them in the literature is very laborious. We developed a text mining system that supports researchers in their search for experimentally obtained parameters for kinetic models. Our system classifies full text documents regarding the question whether or not they contain appropriate data using a support vector machine. We evaluated our approach on a manually tagged corpus of 800 documents and found that it outperforms keyword searches in abstracts by a factor of five in terms of precision.}
}
@article{Hakenberg2004a,
	title        = {{Finding kinetic parameters using text mining}},
	author       = {Hakenberg, J{\"{o}}rg and Schmeier, Sebastian and Kowald, Axel and Klipp, Edda and Leser, Ulf},
	year         = 2004,
	journal      = {OMICS A Journal of Integrative Biology},
	doi          = {10.1089/1536231041388366},
	issn         = 15362310,
	abstract     = {The mathematical modeling and description of complex biological processes has become more and more important over the last years. Systems biology aims at the computational simulation of complex systems, up to whole cell simulations. An essential part focuses on solving a large number of parameterized differential equations. However, measuring those parameters is an expensive task, and finding them in the literature is very laborious. We developed a text mining system that supports researchers in their search for experimentally obtained parameters for kinetic models. Our system classifies full text documents regarding the question whether or not they contain appropriate data using a support vector machine. We evaluated our approach on a manually tagged corpus of 800 documents and found that it outperforms keyword searches in abstracts by a factor of five in terms of precision.}
}
@article{Hamosh2000,
	title        = {{Online Mendelian Inheritance in Man (OMIM)}},
	author       = {Hamosh, Ada and Scott, Alan F. and Amberger, Joanna and Valle, David and McKusick, Victor A.},
	year         = 2000,
	journal      = {Human Mutation},
	doi          = {10.1002/(SICI)1098-1004(200001)15:1<57::AID-HUMU12>3.0.CO;2-G},
	issn         = 10597794,
	abstract     = {Online Mendelian Inheritance In Man (OMIM) is a public database of bibliographic information about human genes and genetic disorders. Begun by Dr. Victor McKusick as the authoritative reference Mendelian Inheritance in Man, it is now distributed electronically by the National Center for Biotechnology Information (NCBI). Material in OMIM is derived from the biomedical literature and is written by Dr. McKusick and his colleagues at Johns Hopkins University and elsewhere. Each OMIM entry has a full text summary of a genetic phenotype and/or gene and has copious links to other genetic resources such as DNA and protein sequence, PubMed references, mutation databases, approved gene nomenclature, and more. In addition, NCBI's neighboring feature allows users to identify related articles from PubMed selected on the basis of key words in the OMIM entry. Through its many features, OMIM is increasingly becoming a major gateway for clinicians, students, and basic researchers to the ever-growing literature and resources of human genetics.},
	keywords     = {Central database,Clinical genetics,Electronic publication,MDI,MIM,Medical genetics,Mutation database,OMIM}
}
@incollection{Hancock2004,
	title        = {{UniProt}},
	author       = {Hancock, John M. and Zvelebil, Marketa J. and Zvelebil, Marketa J.},
	year         = 2004,
	booktitle    = {Dictionary of Bioinformatics and Computational Biology},
	doi          = {10.1002/9780471650126.dob0721.pub2},
	abstract     = {The UniProt Consortium Update on activities at the Universal Protein Resource (UniProt) in 2013}
}
@misc{Happe2008,
	title        = {{The 'fractionable autism triad': A review of evidence from behavioural, genetic, cognitive and neural research}},
	author       = {Happ{\'{e}}, Francesca and Ronald, Angelica},
	year         = 2008,
	booktitle    = {Neuropsychology Review},
	doi          = {10.1007/s11065-008-9076-8},
	isbn         = {1040-7308},
	issn         = 10407308,
	abstract     = {Autism is diagnosed on the basis of a triad of impairments in social interaction, communication, and flexible imaginative functions (with restricted and repetitive behaviors and interests; RRBIs). There has been a strong presumption that these different features of the syndrome are strongly intertwined and proceed from a common cause at the genetic, cognitive and neural levels. In this review we examine evidence for an alternative approach, considering the triad as largely 'fractionable'. We present evidence from our own twin studies, and review relevant literature on autism and autistic-like traits in other groups. We suggest that largely independent genes may operate on social skills/impairments, communication abilities, and RRBIs, requiring a change in molecular-genetic research approaches. At the cognitive level, we suggest that satisfactory accounts exist for each of the triad domains, but no single unitary account can explain both social and nonsocial features of autism. We discuss the implications of the fractionable-triad approach for both diagnosis and future research directions.},
	keywords     = {Autism,Autism spectrum disorders,Cognitive theories,Fractionation,Twin studies},
	pmid         = 18956240
}
@misc{Haroon1998,
	title        = {{PubMed (http://www.ncbi.nlm.nih.gov/PubMed)}},
	author       = {Haroon, Ashraf},
	year         = 1998,
	booktitle    = {The Lancet},
	doi          = {10.1002/jcp.22834.},
	isbn         = {0140-6736 U6 - ctx{\_}ver=Z39.88-2004{\&}ctx{\_}enc=info{\%}3Aofi{\%}2Fenc{\%}3AUTF-8{\&}rfr{\_}id=info:sid/summon.serialssolutions.com{\&}rft{\_}val{\_}fmt=info:ofi/fmt:kev:mtx:journal{\&}rft.genre=article{\&}rft.atitle=PubMed+{\%}28http{\%}3A{\%}2F{\%}2Fwww.ncbi.nlm.nih.gov{\%}2FPubMed{\%}29{\&}rft.jtitle=The+La},
	issn         = {01406736},
	abstract     = {Ashraf discusses PubMed PubMed is a medical data base and index Web site.}
}
@article{Harper2003,
	title        = {{Laboratory Primate newsletter}},
	author       = {Harper, James S and Hankinson, Gordon J and Hulsebos, Larry and Editors, Associate and Povar, Morris L and Editor, Consulting},
	year         = 2003,
	journal      = {Smithsonian},
	volume       = 43,
	number       = 3,
	pages        = {1962--1987},
	isbn         = 4809657671,
	issn         = {0023-6861},
	url          = {http://www.amazon.com/dp/0120802619},
	abstract     = {A volume in the Handbook of Experimental Animals series, The Laboratory Primate details the past and present use of primates in biomedical research, and the husbandry, nutritional requirements, behaviour, and breeding of each of the commonly used species. Practical information on regulatory requirements, not available in other texts, is covered. Sections on experimental models cover the major areas of biomedical research, including AIDS, cancer, neurobiology and gene therapy. Assisted reproductive technology, tissue typing, and minimum group sizes for infectious disease/vaccine studies are also included. Two-color, user-friendly format, with copious illustrations and color plates Includes detailed, well-illustrated sections on gross {\&} microscopic anatomy, common diseases, and special procedures, including surgical techniques},
	file         = {:home/ferran/.local/share/data/Mendeley Ltd./Mendeley Desktop/Downloaded/Harper et al. - 2003 - Laboratory Primate newsletter.pdf:pdf}
}
@article{harris1954distributional,
	title        = {Distributional structure},
	author       = {Harris, Zellig S},
	year         = 1954,
	journal      = {Word},
	publisher    = {Taylor \& Francis},
	volume       = 10,
	number       = {2-3},
	pages        = {146--162}
}
@article{Harris2011,
	title        = {{The Remaking of Resilient Urban Space : A Case Study of West Hartford Center and the Kind of Space that is}},
	author       = {Harris, Andrew},
	year         = 2011,
	pages        = {1--12}
}
@article{Hashimoto2015,
	title        = {{Task-oriented learning of word embeddings for semantic relation classification}},
	author       = {Hashimoto, Kazuma and Stenetorp, Pontus and Miwa, Makoto and Tsuruoka, Yoshimasa},
	year         = 2015,
	journal      = {CoNLL 2015 - 19th Conference on Computational Natural Language Learning, Proceedings},
	pages        = {268--278},
	doi          = {10.18653/v1/k15-1027},
	isbn         = 9781941643778,
	abstract     = {We present a novel learning method for word embeddings designed for relation classification. Our word embeddings are trained by predicting words between noun pairs using lexical relation-specific features on a large unlabeled corpus. This allows us to explicitly incorporate relation-specific information into the word embeddings. The learned word embeddings are then used to construct feature vectors for a relation classification model. On a well-established semantic relation classification task, our method significantly outperforms a baseline based on a previously introduced word embedding method, and compares favorably to previous state-of-the-art models that use syntactic information or manually constructed external resources.},
	archiveprefix = {arXiv},
	arxivid      = {1503.00095},
	eprint       = {1503.00095},
	file         = {:home/ferran/Downloads/1503.00095.pdf:pdf}
}
@book{Hastie2009,
	title        = {{Elements of Statistical Learning 2nd ed.}},
	author       = {Hastie, Trevor and Tibshirani, Robert and Friedman, Jerome},
	year         = 2009,
	booktitle    = {Elements},
	doi          = {10.1007/978-0-387-84858-7},
	isbn         = 9780387848570,
	issn         = {01727397},
	abstract     = {During the past decade there has been an explosion in computation and information technology. With it has come vast amounts of data in a variety of fields such as medicine, biology, finance, and marketing. The challenge of understanding these data has led to the development of new tools in the field of statistics, and spawned new areas such as data mining, machine learning, and bioinformatics. Many of these tools have common underpinnings but are often expressed with different terminology. This book describes the important ideas in these areas in a common conceptual framework. While the approach is statistical, the emphasis is on concepts rather than mathematics. Many examples are given, with a liberal use of color graphics. It should be a valuable resource for statisticians and anyone interested in data mining in science or industry. The book's coverage is broad, from supervised learning (prediction) to unsupervised learning. The many topics include neural networks, support vector machines, classification trees and boosting-the first comprehensive treatment of this topic in any book. Trevor Hastie, Robert Tibshirani, and Jerome Friedman are professors of statistics at Stanford University. They are prominent researchers in this area: Hastie and Tibshirani developed generalized additive models and wrote a popular book of that title. Hastie wrote much of the statistical modeling software in S-PLUS and invented principal curves and surfaces. Tibshirani proposed the Lasso and is co-author of the very successful An Introduction to the Bootstrap. Friedman is the co-inventor of many data-mining tools including CART, MARS, and projection pursuit. FROM THE REVIEWS: TECHNOMETRICS "This is a vast and complex book. Generally, it concentrates on explaining why and how the methods work, rather than how to use them. Examples and especially the visualizations are principle features...As a source for the methods of statistical learning...it will probably be a long time before there is a competitor to this book."},
	pmid         = 15512507
}
@book{HastieTrevor;TibshiraniRobert;Friedman2017,
	title        = {{The Elements of Statistica Learning}},
	author       = {{Hastie, Trevor; Tibshirani, Robert; Friedman}, Jerome},
	year         = 2017,
	edition      = {Second edi},
	file         = {:home/ferran/Dropbox/Upgrade/ESLII.pdf:pdf}
}
@misc{Haxby2012,
	title        = {{Multivariate pattern analysis of fMRI: The early beginnings}},
	author       = {Haxby, James V.},
	year         = 2012,
	booktitle    = {NeuroImage},
	volume       = 62,
	number       = 2,
	pages        = {852--855},
	doi          = {10.1016/j.neuroimage.2012.03.016},
	isbn         = {1095-9572 (Electronic)$\backslash$r1053-8119 (Linking)},
	issn         = 10538119,
	abstract     = {In 2001, we published a paper on the representation of faces and objects in ventral temporal cortex that introduced a new method for fMRI analysis, which subsequently came to be called multivariate pattern analysis (MVPA). MVPA now refers to a diverse set of methods that analyze neural responses as patterns of activity that reflect the varying brain states that a cortical field or system can produce. This paper recounts the circumstances and events that led to the original study and later developments and innovations that have greatly expanded this approach to fMRI data analysis, leading to its widespread application. {\textcopyright} 2012 Elsevier Inc.},
	keywords     = {Decoding,FMRI,Machine learning,Multivariate pattern analysis (MVPA),Pattern classification,Vision},
	pmid         = 22425670
}
@article{Palmer2003,
	title        = {{New horizons in drug metabolism, pharmacokinetics and drug discovery}},
	author       = {Palmer, Alan M.},
	year         = 2003,
	journal      = {Drug News Perspect},
	volume       = 16,
	number       = 1,
	pages        = {57--62},
	isbn         = {0727732684},
	abstract     = {This paper uses the example of two dams to illustrate generic problems and solutions to the analysis of waves and wave forces on wave walls. Dalwhinnie Dam and Ericht Dam impound Loch Ericht, which straddles Perthshire and Highland Regions in Scotland. Inadequate freeboard at both dams means that remedial works are required to increase the wave overtopping protection. In both cases, standard design methodologies had to be extended to achieve a credible design basis for the works.},
	file         = {:home/ferran/.local/share/data/Mendeley Ltd./Mendeley Desktop/Downloaded/Palmer - 2003 - New horizons in drug metabolism, pharmacokinetics and drug discovery.pdf:pdf}
}
@article{Heger2013,
	title        = {{Continuous recognition of affective states by functional near infrared spectroscopy signals}},
	author       = {Heger, Dominic and Mutter, Reinhard and Herff, Christian and Putze, Felix and Schultz, Tanja},
	year         = 2013,
	journal      = {Proceedings - 2013 Humaine Association Conference on Affective Computing and Intelligent Interaction, ACII 2013},
	pages        = {832--837},
	doi          = {10.1109/ACII.2013.156},
	isbn         = 9780769550480,
	issn         = {2326-263X},
	abstract     = {—Functional near infrared spectroscopy (fNIRS) is becoming more and more popular as an innovative imaging modality for brain computer interfaces. A continuous (i.e. asyn- chronous) affective state monitoring system using fNIRS signals would be highly relevant for numerous disciplines, including adaptive user interfaces, entertainment, biofeedback, and medical applications. However, only stimulus-locked emotion recognition systems have been proposed by now. fNRIS signals of eight subjects at eight prefrontal locations have been recorded in response to three different classes of affect induction by emotional audio-visual stimuli and a neutral class. Our system evaluates short windows of five seconds length to continuously recognize affective states. We analyze hemodynamic responses, present a careful evaluation of binary classification tasks and investigate classification accuracies over the time. I.},
	file         = {:home/ferran/.local/share/data/Mendeley Ltd./Mendeley Desktop/Downloaded/Heger et al. - 2013 - Continuous recognition of affective states by functional near infrared spectroscopy signals.pdf:pdf},
	keywords     = {Affective states,Asynchronous,Continuous recognition,Emotion recognition,FNIRS,Functional Near Infrared Spectroscopy}
}
@article{Heinen2010,
	title        = {{KID - an algorithm for fast and efficient text mining used to automatically generate a database containing kinetic information of enzymes}},
	author       = {Heinen, Stephanie and Thielen, Bernhard and Schomburg, Dietmar},
	year         = 2010,
	journal      = {BMC Bioinformatics},
	volume       = 11,
	doi          = {10.1186/1471-2105-11-375},
	issn         = 14712105,
	abstract     = {BACKGROUND The amount of available biological information is rapidly increasing and the focus of biological research has moved from single components to networks and even larger projects aiming at the analysis, modelling and simulation of biological networks as well as large scale comparison of cellular properties. It is therefore essential that biological knowledge is easily accessible. However, most information is contained in the written literature in an unstructured way, so that methods for the systematic extraction of knowledge directly from the primary literature have to be deployed. DESCRIPTION Here we present a text mining algorithm for the extraction of kinetic information such as K(M), K(i), k(cat) etc. as well as associated information such as enzyme names, EC numbers, ligands, organisms, localisations, pH and temperatures. Using this rule- and dictionary-based approach, it was possible to extract 514,394 kinetic parameters of 13 categories (K(M), K(i), k(cat), k(cat)/K(M), V(max), IC(50), S(0.5), K(d), K(a), t(1/2), pI, n(H), specific activity, V(max)/K(M)) from about 17 million PubMed abstracts and combine them with other data in the abstract. A manual verification of approx. 1,000 randomly chosen results yielded a recall between 51{\%} and 84{\%} and a precision ranging from 55{\%} to 96{\%}, depending of the category searched.The results were stored in a database and are available as "KID the KInetic Database" via the internet. CONCLUSIONS The presented algorithm delivers a considerable amount of information and therefore may aid to accelerate the research and the automated analysis required for today's systems biology approaches. The database obtained by analysing PubMed abstracts may be a valuable help in the field of chemical and biological kinetics. It is completely based upon text mining and therefore complements manually curated databases. The database is available at http://kid.tu-bs.de. The source code of the algorithm is provided under the GNU General Public Licence and available on request from the author.},
	file         = {:home/ferran/.local/share/data/Mendeley Ltd./Mendeley Desktop/Downloaded/Heinen, Thielen, Schomburg - 2010 - KID - an algorithm for fast and efficient text mining used to automatically generate a database cont.pdf:pdf}
}
@article{Heinsfeld2018a,
	title        = {{Identification of autism spectrum disorder using deep learning and the ABIDE dataset}},
	author       = {Heinsfeld, Anibal S{\'{o}}lon and Franco, Alexandre Rosa and Craddock, R. Cameron and Buchweitz, Augusto and Meneguzzi, Felipe},
	year         = 2018,
	journal      = {NeuroImage: Clinical},
	publisher    = {Elsevier},
	volume       = 17,
	number       = {June 2017},
	pages        = {16--23},
	doi          = {10.1016/j.nicl.2017.08.017},
	isbn         = {2213-1582 (Electronic) 2213-1582 (Linking)},
	issn         = 22131582,
	url          = {https://doi.org/10.1016/j.nicl.2017.08.017},
	abstract     = {The goal of the present study was to apply deep learning algorithms to identify autism spectrum disorder (ASD) patients from large brain imaging dataset, based solely on the patients brain activation patterns. We investigated ASD patients brain imaging data from a world-wide multi-site database known as ABIDE (Autism Brain Imaging Data Exchange). ASD is a brain-based disorder characterized by social deficits and repetitive behaviors. According to recent Centers for Disease Control data, ASD affects one in 68 children in the United States. We investigated patterns of functional connectivity that objectively identify ASD participants from functional brain imaging data, and attempted to unveil the neural patterns that emerged from the classification. The results improved the state-of-the-art by achieving 70{\%} accuracy in identification of ASD versus control patients in the dataset. The patterns that emerged from the classification show an anticorrelation of brain function between anterior and posterior areas of the brain; the anticorrelation corroborates current empirical evidence of anterior-posterior disruption in brain connectivity in ASD. We present the results and identify the areas of the brain that contributed most to differentiating ASD from typically developing controls as per our deep learning model.},
	file         = {:home/ferran/.local/share/data/Mendeley Ltd./Mendeley Desktop/Downloaded/Heinsfeld et al. - 2018 - Identification of autism spectrum disorder using deep learning and the ABIDE dataset.pdf:pdf},
	keywords     = {ABIDE,Autism,Deep learning,Resting state,fMRI},
	pmid         = 29034163
}
@article{Heinz2010a,
	title        = {{Simple Combinations of Lineage-Determining Transcription Factors Prime cis-Regulatory Elements Required for Macrophage and B Cell Identities}},
	author       = {Heinz, Sven and Benner, Christopher and Spann, Nathanael and Bertolino, Eric and Lin, Yin C. and Laslo, Peter and Cheng, Jason X. and Murre, Cornelis and Singh, Harinder and Glass, Christopher K.},
	year         = 2010,
	journal      = {Molecular Cell},
	volume       = 38,
	number       = 4,
	pages        = {576--589},
	doi          = {10.1016/j.molcel.2010.05.004},
	isbn         = {1097-4164 (Electronic)$\backslash$n1097-2765 (Linking)},
	issn         = 10972765,
	abstract     = {Genome-scale studies have revealed extensive, cell type-specific colocalization of transcription factors, but the mechanisms underlying this phenomenon remain poorly understood. Here, we demonstrate in macrophages and B cells that collaborative interactions of the common factor PU.1 with small sets of macrophage- or B cell lineage-determining transcription factors establish cell-specific binding sites that are associated with the majority of promoter-distal H3K4me1-marked genomic regions. PU.1 binding initiates nucleosome remodeling, followed by H3K4 monomethylation at large numbers of genomic regions associated with both broadly and specifically expressed genes. These locations serve as beacons for additional factors, exemplified by liver X receptors, which drive both cell-specific gene expression and signal-dependent responses. Together with analyses of transcription factor binding and H3K4me1 patterns in other cell types, these studies suggest that simple combinations of lineage-determining transcription factors can specify the genomic sites ultimately responsible for both cell identity and cell type-specific responses to diverse signaling inputs. {\textcopyright} 2010 Elsevier Inc. All rights reserved.},
	archiveprefix = {arXiv},
	arxivid      = {0801.2587},
	eprint       = {0801.2587},
	keywords     = {DNA,MOLIMMUNO},
	pmid         = 20513432
}
@article{Heinz2010c,
	title        = {{Simple Combinations of Lineage-Determining Transcription Factors Prime cis-Regulatory Elements Required for Macrophage and B Cell Identities}},
	author       = {Heinz, Sven and Benner, Christopher and Spann, Nathanael and Bertolino, Eric and Lin, Yin C. and Laslo, Peter and Cheng, Jason X. and Murre, Cornelis and Singh, Harinder and Glass, Christopher K.},
	year         = 2010,
	journal      = {Molecular Cell},
	volume       = 38,
	number       = 4,
	pages        = {576--589},
	doi          = {10.1016/j.molcel.2010.05.004},
	isbn         = {1097-4164 (Electronic)$\backslash$n1097-2765 (Linking)},
	issn         = 10972765,
	abstract     = {Genome-scale studies have revealed extensive, cell type-specific colocalization of transcription factors, but the mechanisms underlying this phenomenon remain poorly understood. Here, we demonstrate in macrophages and B cells that collaborative interactions of the common factor PU.1 with small sets of macrophage- or B cell lineage-determining transcription factors establish cell-specific binding sites that are associated with the majority of promoter-distal H3K4me1-marked genomic regions. PU.1 binding initiates nucleosome remodeling, followed by H3K4 monomethylation at large numbers of genomic regions associated with both broadly and specifically expressed genes. These locations serve as beacons for additional factors, exemplified by liver X receptors, which drive both cell-specific gene expression and signal-dependent responses. Together with analyses of transcription factor binding and H3K4me1 patterns in other cell types, these studies suggest that simple combinations of lineage-determining transcription factors can specify the genomic sites ultimately responsible for both cell identity and cell type-specific responses to diverse signaling inputs. {\textcopyright} 2010 Elsevier Inc. All rights reserved.},
	archiveprefix = {arXiv},
	arxivid      = {0801.2587},
	eprint       = {0801.2587},
	keywords     = {DNA,MOLIMMUNO},
	pmid         = 20513432
}
@article{Hennrich2015,
	title        = {{Investigating deep learning for fNIRS based BCI}},
	author       = {Hennrich, Johannes and Herff, Christian and Heger, Dominic and Schultz, Tanja},
	year         = 2015,
	journal      = {Proceedings of the Annual International Conference of the IEEE Engineering in Medicine and Biology Society, EMBS},
	volume       = {2015-Novem},
	pages        = {2844--2847},
	doi          = {10.1109/EMBC.2015.7318984},
	isbn         = 9781424492718,
	issn         = {1557170X},
	abstract     = {Functional Near infrared Spectroscopy (fNIRS) is a relatively young modality for measuring brain activity which has recently shown promising results for building Brain Computer Interfaces (BCI). Due to its infancy, there are still no standard approaches for meaningful features and classifiers for single trial analysis of fNIRS. Most studies are limited to established classifiers from EEG-based BCIs and very simple features. The feasibility of more complex and powerful classification approaches like Deep Neural Networks has, to the best of our knowledge, not been investigated for fNIRS based BCI. These networks have recently become increasingly popular, as they outperformed conventional machine learning methods for a variety of tasks, due in part to advances in training methods for neural networks. In this paper, we show how Deep Neural Networks can be used to classify brain activation patterns measured by fNIRS and compare them with previously used methods.},
	archiveprefix = {arXiv},
	arxivid      = {1204.3968},
	eprint       = {1204.3968},
	file         = {:home/ferran/.local/share/data/Mendeley Ltd./Mendeley Desktop/Downloaded/Hennrich et al. - 2015 - Investigating deep learning for fNIRS based BCI.pdf:pdf},
	keywords     = {Neural networks in biosignal processing and classi},
	pmid         = 26736884
}
@article{Hernandez2018,
	title        = {{Multivariate approach to characterize Autism Spectrum Disorder}},
	author       = {Hernandez, Ferran Gonzalez},
	year         = 2018,
	journal      = {CoMPLEX MRes ,3rd mini-project}
}
@article{Hernandez2019,
	title        = {{Structuring the Unstructured : Unlocking pharmacokinetic data from journals with Natural Language Processing}},
	author       = {Hernandez, Ferran Gonzalez},
	year         = 2019,
	number       = {November},
	file         = {:home/ferran/Downloads/upgradeJS{\_}191129.pdf:pdf}
}
@article{herrero2013ddi,
	title        = {The DDI corpus: An annotated corpus with pharmacological substances and drug--drug interactions},
	author       = {Herrero-Zazo, Mar{\'\i}a and Segura-Bedmar, Isabel and Mart{\'\i}nez, Paloma and Declerck, Thierry},
	year         = 2013,
	journal      = {Journal of biomedical informatics},
	publisher    = {Elsevier},
	volume       = 46,
	number       = 5,
	pages        = {914--920}
}
@article{hisaka2014assessment,
	title        = {Assessment of intestinal availability (FG) of substrate drugs of cytochrome p450s by analyzing changes in pharmacokinetic properties caused by drug--drug interactions},
	author       = {Hisaka, Akihiro and Nakamura, Mikiko and Tsukihashi, Ayako and Koh, Saori and Suzuki, Hiroshi},
	year         = 2014,
	journal      = {Drug Metabolism and Disposition},
	publisher    = {ASPET},
	volume       = 42,
	number       = 10,
	pages        = {1640--1645}
}
@article{hochreiter1997long,
	title        = {Long short-term memory},
	author       = {Hochreiter, Sepp and Schmidhuber, J{\"u}rgen},
	year         = 1997,
	journal      = {Neural computation},
	publisher    = {MIT Press},
	volume       = 9,
	number       = 8,
	pages        = {1735--1780}
}
@article{Hofer2018,
	title        = {{Few-shot Learning for Named Entity Recognition in Medical Text}},
	author       = {Hofer, Maximilian and Kormilitzin, Andrey and Goldberg, Paul and Nevado-Holgado, Alejo},
	year         = 2018,
	pages        = {1--10},
	url          = {http://arxiv.org/abs/1811.05468},
	abstract     = {Deep neural network models have recently achieved state-of-the-art performance gains in a variety of natural language processing (NLP) tasks (Young, Hazarika, Poria, {\&} Cambria, 2017). However, these gains rely on the availability of large amounts of annotated examples, without which state-of-the-art performance is rarely achievable. This is especially inconvenient for the many NLP fields where annotated examples are scarce, such as medical text. To improve NLP models in this situation, we evaluate five improvements on named entity recognition (NER) tasks when only ten annotated examples are available: (1) layer-wise initialization with pre-trained weights, (2) hyperparameter tuning, (3) combining pre-training data, (4) custom word embeddings, and (5) optimizing out-of-vocabulary (OOV) words. Experimental results show that the F1 score of 69.3{\%} achievable by state-of-the-art models can be improved to 78.87{\%}.},
	archiveprefix = {arXiv},
	arxivid      = {1811.05468},
	eprint       = {1811.05468},
	file         = {:home/ferran/.local/share/data/Mendeley Ltd./Mendeley Desktop/Downloaded/Hofer et al. - 2018 - Few-shot Learning for Named Entity Recognition in Medical Text.pdf:pdf}
}
@inproceedings{Hofmann1999,
	title        = {{Probabilistic latent semantic indexing}},
	author       = {Hofmann, Thomas},
	year         = 1999,
	booktitle    = {Proceedings of the 22nd Annual International ACM SIGIR Conference on Research and Development in Information Retrieval, SIGIR 1999},
	doi          = {10.1145/312624.312649},
	isbn         = 1581130961,
	abstract     = {Probabilistic Latent Semantic Indexing is a novel approach to automated document indexing which is based on a statistical latent class model for factor analysis of count data. Fitted from a training corpus of text documents by a generalization of the Expectation Maximization algorithm, the utilized model is able to deal with domain-specific synonymy as well as with polysemous words. In contrast to standard Latent Semantic Indexing (LSI) by Singular Value Decomposition, the probabilistic variant has a solid statistical foundation and defines a proper generative data model. Retrieval experiments on a number of test collections indicate substantial performance gains over direct term matching methods as well as over LSI. In particular, the combination of models with different dimensionalities has proven to be advantageous.}
}
@misc{Honnibal2017,
	title        = {{spaCy2: Natural language understanding with bloom embeddings, convolutional neural networks and incremental parsing.}},
	author       = {Honnibal, Mattew and Montani, Ines},
	year         = 2017,
	booktitle    = {Features},
	abstract     = {spaCy is a free, open-source library for advanced Natural Language Processing (NLP) in Python. spaCy is designed specifically for production use and helps you build applications that process and “understand” large volumes of text. It can be used to build information extraction or natural language understanding systems, or to pre-process text for deep learning.}
}
@article{Hooft2003,
	title        = {{Drug discovery and development for metabolic diseases}},
	author       = {Hooft, Rob},
	year         = 2003,
	journal      = {Drug Discovery Today},
	volume       = 8,
	number       = 23,
	pages        = {1064--1066},
	doi          = {10.1016/S1359-6446(03)02919-2},
	issn         = 13596446,
	abstract     = {Tradenames: am 251, Pfizer; cjc 1131, Conjuchem; kb 141; kb 74660; laf 237, Novartis; nn 2211, Novo Nordisk; nn 414; sr 141716, Sanofi Synthelabo; Manufacturers: Amylin; Conjuchem; Human Genome Sciences; Novartis; Novo Nordisk; Pfizer; Sanofi Synthelabo; Cited By (since 1996): 4},
	file         = {:home/ferran/.local/share/data/Mendeley Ltd./Mendeley Desktop/Downloaded/Hooft - 2003 - Drug discovery and development for metabolic diseases.pdf:pdf},
	keywords     = {Biochemistry,Diabetes,Drug Discovery,Glucagon-like peptide,Glucocorticoid receptor,Obesity,Peptide YY,Pharmaceutical Science,STADS}
}
@article{hope2020extracting,
	title        = {Extracting a knowledge base of mechanisms from COVID-19 papers},
	author       = {Hope, Tom and Amini, Aida and Wadden, David and van Zuylen, Madeleine and Parasa, Sravanthi and Horvitz, Eric and Weld, Daniel and Schwartz, Roy and Hajishirzi, Hannaneh},
	year         = 2020,
	journal      = {arXiv preprint arXiv:2010.03824}
}
@article{Hosseini2011,
	title        = {{Decoding what one likes or dislikes from single-trial fNIRS measurements}},
	author       = {Hosseini, S. M.Hadi and Mano, Yoko and Rostami, Maryam and Takahashi, Makoto and Sugiura, Motoaki and Kawashima, Ryuta},
	year         = 2011,
	journal      = {NeuroReport},
	volume       = 22,
	number       = 6,
	pages        = {269--273},
	doi          = {10.1097/WNR.0b013e3283451f8f},
	isbn         = {0959-4965},
	issn         = {09594965},
	abstract     = {Recent functional neuroimaging studies have shown the possibility of decoding human mental states from their brain activity using noninvasive neuroimaging techniques. In this study, we applied multivariate pattern classification, in conjunction with a short interval of functional near-infrared spectroscopy measurements of the anterior frontal cortex, to decode whether a human likes or dislikes a presented visual object; an ability that is quite beneficial for a number of clinical and technological applications. A variety of objects comprising sceneries, cars, foods, and animals were used as the stimuli. The results showed the possibility of predicting subjective preference from a short interval of functional near-infrared spectroscopy measurements of the anterior frontal regions. In addition, the pattern localization results showed the neuroscientific validity of the constructed classifier.},
	archiveprefix = {arXiv},
	arxivid      = 134,
	eprint       = 134,
	file         = {:home/ferran/.local/share/data/Mendeley Ltd./Mendeley Desktop/Downloaded/Hosseini et al. - 2011 - Decoding what one likes or dislikes from single-trial fNIRS measurements.pdf:pdf},
	keywords     = {Brain decoding,frontal cortex,functional near-infrared spectroscopy,machine learning,preference},
	pmid         = 21372746
}
@article{hripcsak2005agreement,
	title        = {Agreement, the f-measure, and reliability in information retrieval},
	author       = {Hripcsak, George and Rothschild, Adam S},
	year         = 2005,
	journal      = {Journal of the American medical informatics association},
	publisher    = {BMJ Group BMA House, Tavistock Square, London, WC1H 9JR},
	volume       = 12,
	number       = 3,
	pages        = {296--298}
}
@book{huang2012principles,
	title        = {{Principles of clinical pharmacology}},
	author       = {{Huang, Shiew-Mei and Lertora, Juan JL and Markey, Sanford P and Atkinson Jr}, Arthur J},
	year         = 2012,
	booktitle    = {Journal of Chemical Information and Modeling},
	doi          = {10.1017/CBO9781107415324.004},
	isbn         = 9788578110796,
	issn         = {1098-6596},
	annote       = {The use of compartment-based and moment-based methods for determining pharmacokinetic parameters has been the subject of intense discussion in the liter- ature, and various clarifications have been proposed to deal with some of the issues we will cover here [7, 8]},
	archiveprefix = {arXiv},
	arxivid      = {arXiv:1011.1669v3},
	edition      = {Third},
	eprint       = {arXiv:1011.1669v3},
	file         = {:home/ferran/.local/share/data/Mendeley Ltd./Mendeley Desktop/Downloaded/Huang, Shiew-Mei and Lertora, Juan JL and Markey, Sanford P and Atkinson Jr - 2012 - Principles of clinical pharmacology.pdf:pdf},
	keywords     = {icle},
	pmid         = 25246403
}
@article{Huang2020,
	title        = {{Biomedical named entity recognition and linking datasets: survey and our recent development}},
	author       = {Huang, Ming-Siang and Lai, Po-Ting and Lin, Pei-Yen and You, Yu-Ting and Tsai, Richard Tzong-Han and Hsu, Wen-Lian},
	year         = 2020,
	journal      = {Briefings in Bioinformatics},
	volume       = {00},
	number       = {February},
	pages        = {1--20},
	doi          = {10.1093/bib/bbaa054},
	isbn         = 8862278837,
	issn         = {1477-4054},
	abstract     = {Natural language processing (NLP) is widely applied in biological domains to retrieve information from publications. Systems to address numerous applications exist, such as biomedical named entity recognition (BNER), named entity normalization (NEN) and protein-protein interaction extraction (PPIE). High-quality datasets can assist the development of robust and reliable systems; however, due to the endless applications and evolving techniques, the annotations of benchmark datasets may become outdated and inappropriate. In this study, we first review commonlyused BNER datasets and their potential annotation problems such as inconsistency and low portability. Then, we introduce a revised version of the JNLPBA dataset that solves potential problems in the original and use state-of-the-art named entity recognition systems to evaluate its portability to different kinds of biomedical literature, including protein-protein interaction and biology events. Lastly, we introduce an ensembled biomedical entity dataset (EBED) by extending the revised JNLPBA dataset with PubMed Central full-text paragraphs, figure captions and patent abstracts. This EBED is a multi-task dataset that covers annotations including gene, disease and chemical entities. In total, it contains 85000 entity mentions, 25000 entity mentions with database identifiers and 5000 attribute tags. To demonstrate the usage of the EBED, we review the BNER track from the AI CUP Biomedical Paper Analysis challenge. Availability: The revised JNLPBA dataset is available at https://iasl-btm.iis.sinica.edu.tw/BNER/Content/Re vised{\_}JNLPBA.zip. The EBED dataset is available at https://iasl-btm.iis.sinica.edu.tw/BNER/Content/AICUP {\_}EBED{\_}dataset.rar. Contact: Email: thtsai@g.ncu.edu.tw, Tel. 886-3-4227151 ext. 35203, Fax: 886-3-422-2681 Email: hsu@iis.sinica.edu.tw, Tel. 886-2-2788-3799 ext. 2211, Fax: 886-2-2782-4814 Supplementary information: Supplementary data are available at Briefings in Bioinformatics online.Copyright {\textcopyright} The Author(s) 2020. Published by Oxford University Press. All rights reserved. For Permissions, please email: journals.permissions@oup.com.},
	file         = {:home/ferran/Dropbox/Presentations{\&}Applications/BenevolentAI/Internship/Literature/bbaa054.pdf:pdf},
	keywords     = {biological information retrieval,biomedical dataset,biomedical natural language processing,named entity recognition}
}
@misc{Hughson2010,
	title        = {{Copy Coats: COPI Mimics Clathrin and COPII}},
	author       = {Hughson, Frederick M.},
	year         = 2010,
	booktitle    = {Cell},
	volume       = 142,
	number       = 1,
	pages        = {19--21},
	doi          = {10.1016/j.cell.2010.06.031},
	isbn         = {1097-4172 (Electronic)$\backslash$r0092-8674 (Linking)},
	issn         = {00928674},
	abstract     = {The assembly of COPI into a cage-like lattice sculpts membrane vesicles that transport cargo from the Golgi apparatus. Now, Lee and Goldberg (2010) present X-ray crystal structures of COPI suggesting that these coats combine selected features of two other archetypal coats, clathrin and COPII. {\textcopyright} 2010 Elsevier Inc.},
	pmid         = 20603010
}
@misc{Hughson2010a,
	title        = {{Copy Coats: COPI Mimics Clathrin and COPII}},
	author       = {Hughson, Frederick M.},
	year         = 2010,
	booktitle    = {Cell},
	volume       = 142,
	number       = 1,
	pages        = {19--21},
	doi          = {10.1016/j.cell.2010.06.031},
	isbn         = {1097-4172 (Electronic)$\backslash$r0092-8674 (Linking)},
	issn         = {00928674},
	abstract     = {The assembly of COPI into a cage-like lattice sculpts membrane vesicles that transport cargo from the Golgi apparatus. Now, Lee and Goldberg (2010) present X-ray crystal structures of COPI suggesting that these coats combine selected features of two other archetypal coats, clathrin and COPII. {\textcopyright} 2010 Elsevier Inc.},
	pmid         = 20603010
}
@article{humeau2019poly,
	title        = {Poly-encoders: Transformer architectures and pre-training strategies for fast and accurate multi-sentence scoring},
	author       = {Humeau, Samuel and Shuster, Kurt and Lachaux, Marie-Anne and Weston, Jason},
	year         = 2019,
	journal      = {arXiv preprint arXiv:1905.01969}
}
@article{Humphreys2000,
	title        = {{Two applications of information extraction to biological science journal articles: enzyme interactions and protein structures.}},
	author       = {Humphreys, K. and Demetriou, G. and Gaizauskas, R.},
	year         = 2000,
	journal      = {Pacific Symposium on Biocomputing. Pacific Symposium on Biocomputing},
	doi          = {10.1142/9789814447331_0048},
	issn         = {2335-6928},
	abstract     = {Information extraction technology, as defined and developed through the U.S. DARPA Message Understanding Conferences (MUCs), has proved successful at extracting information primarily from newswire texts and primarily in domains concerned with human activity. In this paper we consider the application of this technology to the extraction of information from scientific journal papers in the area of molecular biology. In particular, we describe how an information extraction system designed to participate in the MUC exercises has been modified for two bioinformatics applications: EMPathIE, concerned with enzyme and metabolic pathways; and PASTA, concerned with protein structure. Progress to date provides convincing grounds for believing that IE techniques will deliver novel and effective ways for scientists to make use of the core literature which defines their disciplines.},
	pmid         = 10902198
}
@article{hunter1998sciencedirect,
	title        = {ScienceDirect™},
	author       = {Hunter, Karen},
	year         = 1998,
	journal      = {The Serials Librarian},
	publisher    = {Taylor \& Francis},
	volume       = 33,
	number       = {3-4},
	pages        = {287--297}
}
@misc{Huntingford2003,
	title        = {{A history of animal behaviour by a partial ignorant and prejudiced ethologist}},
	author       = {Huntingford, Felicity A.},
	year         = 2003,
	booktitle    = {Animal Behaviour},
	volume       = 66,
	number       = 3,
	pages        = {409--415},
	doi          = {10.1006/anbe.2003.2183},
	isbn         = {0003-3472},
	issn         = {00033472},
	abstract     = {This essay looks back on the history of Animal Behaviour through a compilation of all the papers published in the journal, since it got its present name, that used sticklebacks, the white rat of ethology, as experimental subjects. This stickleback-eye view confirms the role that Animal Behaviour has played during its first 50 years in fostering and recording the important developments that have taken place in the discipline. It also speaks to its current flourishing state as a key journal for the dissemination of results in both ethology (in the sense of studies looking at causation, development and evolution as well as function) and behavioural ecology. {\textcopyright} 2003 Published by Elsevier Ltd on behalf of The Association for the Study of Animal Behaviour.}
}
@article{Huppert2006a,
	title        = {{A temporal comparison of BOLD, ASL, and NIRS hemodynamic responses to motor stimuli in adult humans}},
	author       = {Huppert, T. J. and Hoge, R. D. and Diamond, S. G. and Franceschini, M. A. and Boas, D. A.},
	year         = 2006,
	journal      = {NeuroImage},
	volume       = 29,
	number       = 2,
	pages        = {368--382},
	doi          = {10.1016/j.neuroimage.2005.08.065},
	isbn         = {1053-8119 (Print)},
	issn         = 10538119,
	abstract     = {In this study, we have preformed simultaneous near-infrared spectroscopy (NIRS) along with BOLD (blood oxygen level dependent) and ASL (arterial spin labeling)-based fMRI during an event-related motor activity in human subjects in order to compare the temporal dynamics of the hemodynamic responses recorded in each method. These measurements have allowed us to examine the validity of the biophysical models underlying each modality and, as a result, gain greater insight into the hemodynamic responses to neuronal activation. Although prior studies have examined the relationships between these two methodologies through similar experiments, they have produced conflicting results in the literature for a variety of reasons. Here, by employing a short-duration, event-related motor task, we have been able to emphasize the subtle temporal differences between the hemodynamic parameters with a high contrast-to-noise ratio. As a result of this improved experimental design, we are able to report that the fMRI measured BOLD response is more correlated with the NIRS measure of deoxy-hemoglobin (R = 0.98; P {\textless} 10-20) than with oxy-hemoglobin (R = 0.71), or total hemoglobin (R = 0.53). This result was predicted from the theoretical grounds of the BOLD response and is in agreement with several previous works [Toronov, V.A.W., Choi, J.H., Wolf, M., Michalos, A., Gratton, E., Hueber, D., 2001. "Investigation of human brain hemodynamics by simultaneous near-infrared spectroscopy and functional magnetic resonance imaging." Med. Phys. 28 (4) 521-527.; MacIntosh, B.J., Klassen, L.M., Menon, R.S., 2003. "Transient hemodynamics during a breath hold challenge in a two part functional imaging study with simultaneous near-infrared spectroscopy in adult humans". NeuroImage 20 1246-1252.; Toronov, V.A.W., Walker, S., Gupta, R., Choi, J.H., Gratton, E., Hueber, D., Webb, A., 2003. "The roles of changes in deoxyhemoglobin concentration and regional cerebral blood volume in the fMRI BOLD signal" Neuroimage 19 (4) 1521-1531]. These data have also allowed us to examine more detailed measurement models of the fMRI signal and comment on the roles of the oxygen saturation and blood volume contributions to the BOLD response. In addition, we found high correlation between the NIRS measured total hemoglobin and ASL measured cerebral blood flow (R = 0.91; P {\textless} 10-10) and oxy-hemoglobin with flow (R = 0.83; P {\textless} 10-05) as predicted by the biophysical models. Finally, we note a significant amount of cross-modality, correlated, inter-subject variability in amplitude change and time-to-peak of the hemodynamic response. The observed co-variance in these parameters between subjects is in agreement with hemodynamic models and provides further support that fMRI and NIRS have similar vascular sensitivity. {\textcopyright} 2005 Elsevier Inc. All rights reserved.},
	archiveprefix = {arXiv},
	arxivid      = {10.1016/j.neuroimage.2005.08.065.A},
	eprint       = {j.neuroimage.2005.08.065.A},
	keywords     = {ASL,BOLD,Multimodality comparison,Near-infrared spectroscopy},
	pmid         = 16303317,
	primaryclass = {10.1016}
}
@article{Huppert2006b,
	title        = {{A temporal comparison of BOLD, ASL, and NIRS hemodynamic responses to motor stimuli in adult humans}},
	author       = {Huppert, T. J. and Hoge, R. D. and Diamond, S. G. and Franceschini, M. A. and Boas, D. A.},
	year         = 2006,
	journal      = {NeuroImage},
	volume       = 29,
	number       = 2,
	pages        = {368--382},
	doi          = {10.1016/j.neuroimage.2005.08.065},
	isbn         = {1053-8119 (Print)},
	issn         = 10538119,
	abstract     = {In this study, we have preformed simultaneous near-infrared spectroscopy (NIRS) along with BOLD (blood oxygen level dependent) and ASL (arterial spin labeling)-based fMRI during an event-related motor activity in human subjects in order to compare the temporal dynamics of the hemodynamic responses recorded in each method. These measurements have allowed us to examine the validity of the biophysical models underlying each modality and, as a result, gain greater insight into the hemodynamic responses to neuronal activation. Although prior studies have examined the relationships between these two methodologies through similar experiments, they have produced conflicting results in the literature for a variety of reasons. Here, by employing a short-duration, event-related motor task, we have been able to emphasize the subtle temporal differences between the hemodynamic parameters with a high contrast-to-noise ratio. As a result of this improved experimental design, we are able to report that the fMRI measured BOLD response is more correlated with the NIRS measure of deoxy-hemoglobin (R = 0.98; P {\textless} 10-20) than with oxy-hemoglobin (R = 0.71), or total hemoglobin (R = 0.53). This result was predicted from the theoretical grounds of the BOLD response and is in agreement with several previous works [Toronov, V.A.W., Choi, J.H., Wolf, M., Michalos, A., Gratton, E., Hueber, D., 2001. "Investigation of human brain hemodynamics by simultaneous near-infrared spectroscopy and functional magnetic resonance imaging." Med. Phys. 28 (4) 521-527.; MacIntosh, B.J., Klassen, L.M., Menon, R.S., 2003. "Transient hemodynamics during a breath hold challenge in a two part functional imaging study with simultaneous near-infrared spectroscopy in adult humans". NeuroImage 20 1246-1252.; Toronov, V.A.W., Walker, S., Gupta, R., Choi, J.H., Gratton, E., Hueber, D., Webb, A., 2003. "The roles of changes in deoxyhemoglobin concentration and regional cerebral blood volume in the fMRI BOLD signal" Neuroimage 19 (4) 1521-1531]. These data have also allowed us to examine more detailed measurement models of the fMRI signal and comment on the roles of the oxygen saturation and blood volume contributions to the BOLD response. In addition, we found high correlation between the NIRS measured total hemoglobin and ASL measured cerebral blood flow (R = 0.91; P {\textless} 10-10) and oxy-hemoglobin with flow (R = 0.83; P {\textless} 10-05) as predicted by the biophysical models. Finally, we note a significant amount of cross-modality, correlated, inter-subject variability in amplitude change and time-to-peak of the hemodynamic response. The observed co-variance in these parameters between subjects is in agreement with hemodynamic models and provides further support that fMRI and NIRS have similar vascular sensitivity. {\textcopyright} 2005 Elsevier Inc. All rights reserved.},
	archiveprefix = {arXiv},
	arxivid      = {10.1016/j.neuroimage.2005.08.065.A},
	eprint       = {j.neuroimage.2005.08.065.A},
	keywords     = {ASL,BOLD,Multimodality comparison,Near-infrared spectroscopy},
	pmid         = 16303317,
	primaryclass = {10.1016}
}
@article{Huppert2009,
	title        = {{HomER: a review of time-series analysis methods for near-infrared spectroscopy of the brain}},
	author       = {Huppert, Theodore J and Diamond, Solomon G and Franceschini, Maria Angela and Boas, David A},
	year         = 2009,
	journal      = {Applied optics},
	doi          = {10.1016/j.drugalcdep.2008.02.002.A},
	isbn         = 2156623929,
	issn         = {08966273},
	abstract     = {Near-infrared spectroscopy (NIRS) is a noninvasive neuroimaging tool for studying evoked hemodynamic changes within the brain. By this technique, changes in the optical absorption of light are recorded over time and are used to estimate the functionally evoked changes in cerebral oxyhemoglobin and deoxyhemoglobin concentrations that result from local cerebral vascular and oxygen metabolic effects during brain activity. Over the past three decades this technology has continued to grow, and today NIRS studies have found many niche applications in the fields of psychology, physiology, and cerebral pathology. The growing popularity of this technique is in part associated with a lower cost and increased portability of NIRS equipment when compared with other imaging modalities, such as functional magnetic resonance imaging and positron emission tomography. With this increasing number of applications, new techniques for the processing, analysis, and interpretation of NIRS data are continually being developed. We review some of the time-series and functional analysis techniques that are currently used in NIRS studies, we describe the practical implementation of various signal processing techniques for removing physiological, instrumental, and motion-artifact noise from optical data, and we discuss the unique aspects of NIRS analysis in comparison with other brain imaging modalities. These methods are described within the context of the MATLAB-based graphical user interface program, HomER, which we have developed and distributed to facilitate the processing of optical functional brain data.},
	archiveprefix = {arXiv},
	arxivid      = {NIHMS150003},
	eprint       = {NIHMS150003},
	pmid         = 1000000221
}
@article{Hurley2011,
	title        = {{The ESCRT Complexes}},
	author       = {Hurley, James H},
	year         = 2011,
	journal      = {Critical reviews in biochemistry and molecular biology},
	volume       = 45,
	number       = 6,
	pages        = {463--487},
	doi          = {10.3109/10409238.2010.502516.The},
	file         = {:home/ferran/.local/share/data/Mendeley Ltd./Mendeley Desktop/Downloaded/Hurley - 2011 - The ESCRT Complexes.pdf:pdf}
}
@article{Ichikawa2014,
	title        = {{Novel method to classify hemodynamic response obtained using multi-channel fNIRS measurements into two groups: exploring the combinations of channels}},
	author       = {Ichikawa, Hiroko and Kitazono, Jun and Nagata, Kenji and Manda, Akira and Shimamura, Keiichi and Sakuta, Ryoichi and Okada, Masato and Yamaguchi, Masami K. and Kanazawa, So and Kakigi, Ryusuke},
	year         = 2014,
	journal      = {Frontiers in Human Neuroscience},
	volume       = 8,
	number       = {July},
	pages        = {1--10},
	doi          = {10.3389/fnhum.2014.00480},
	isbn         = {1662-5161(Electronic)},
	issn         = {1662-5161},
	url          = {http://journal.frontiersin.org/article/10.3389/fnhum.2014.00480/abstract},
	abstract     = {Near-infrared spcetroscopy (NIRS) in psychiatric studies has widely demonstrated that cerebral hemodynamics differs among psychiatric patients, Recently we found that children with attention-deficit/hyperactivity disorder (ADHD) and chidren with autism spectrum disorders (ASD) showed different hemodynamic responses to their own mother's face. Based on this findings, we may be able to classify the hemodynamic data into two those groups and predict to which diagnostic group an unknown participant belongs. In the present study, we proposed a novel statistical method for classifying the hemodynamic data of these two groups. By applying a support vector machine (SVM), we searched the combination of measurement channels at which the hemodynamic response differed between the ADHD and the ASD children. The SVM found the optimal subset of channels in each data set and successfully classfied the ADHD data from the ASD data. For the 24-dimensional hemodynamic data, two optimal subsets classified the hemodynamic data with 84{\%} classification accuracy, while the subset contained all 24 channels classified with 62{\%} classification accuracy. These results indicate the potential application of our novel method for classifying the hemodynamic data into two groups and revealing the combinations of channels that efficiently differentiate the two groups.},
	file         = {:home/ferran/.local/share/data/Mendeley Ltd./Mendeley Desktop/Downloaded/Ichikawa et al. - 2014 - Novel method to classify hemodynamic response obtained using multi-channel fNIRS measurements into two groups e.pdf:pdf},
	keywords     = {adhd,asd,attention-deficit,autism spectrum disorders,hemodynamic data,hemodynamic data, near-infrared spectroscopy (NIRS,hyperactivity disorder,modeling,near-infrared spectroscopy,nirs,sparse,support vector machine,svm},
	pmid         = 25071510
}
@article{Iman1979,
	title        = {{The use of the rank transform in regression}},
	author       = {Iman, Ronald L. and Conover, W. J.},
	year         = 1979,
	journal      = {Technometrics},
	volume       = 21,
	number       = 4,
	pages        = {499--509},
	doi          = {10.1080/00401706.1979.10489820},
	issn         = 15372723,
	abstract     = {Iman, R. L., a. W. J, et al. (1979). "." Technometrics 21: 499-509.},
	keywords     = {Isotonic regression,Least squares,Linear regression,Monte carlo,Multiple regression,Predicted residuals,Rank regression,Rank transform,Robust regression,Winsorization}
}
@article{Iman1979b,
	title        = {{The use of the rank transform in regression}},
	author       = {Iman, Ronald L. and Conover, W. J.},
	year         = 1979,
	journal      = {Technometrics},
	volume       = 21,
	number       = 4,
	pages        = {499--509},
	doi          = {10.1080/00401706.1979.10489820},
	issn         = 15372723,
	abstract     = {Iman, R. L., a. W. J, et al. (1979). "." Technometrics 21: 499-509.},
	keywords     = {Isotonic regression,Least squares,Linear regression,Monte carlo,Multiple regression,Predicted residuals,Rank regression,Rank transform,Robust regression,Winsorization}
}
@article{In2012,
	title        = {{B Asic and C Urrent C Oncepts in N Euroradiology}},
	author       = {In, Oncepts},
	year         = 2012,
	volume       = 3,
	file         = {:home/ferran/.local/share/data/Mendeley Ltd./Mendeley Desktop/Downloaded/In - 2012 - B Asic and C Urrent C Oncepts in N Euroradiology.pdf:pdf}
}
@misc{Jamei2016,
	title        = {{Recent Advances in Development and Application of Physiologically-Based Pharmacokinetic (PBPK) Models: a Transition from Academic Curiosity to Regulatory Acceptance}},
	author       = {Jamei, Masoud},
	year         = 2016,
	booktitle    = {Current Pharmacology Reports},
	doi          = {10.1007/s40495-016-0059-9},
	issn         = {2198641X},
	abstract     = {There is a renewed surge of interest in applications of physiologically-based pharmacokinetic (PBPK) models by the pharmaceutical industry and regulatory agencies. Developing PBPK models within a systems pharmacology context allows separation of the parameters pertaining to the animal or human body (the system) from that of the drug and the study design which is essential to develop generic drug-independent models used to extrapolate PK/PD properties in various healthy and patient populations. This has expanded the classical paradigm to a ‘predict-learn-confirm-apply' concept. Recently, a number of drug labels are informed by simulation results generated using PBPK models. These cases show that either the simulations are used in lieu of conducting clinical studies or have informed the drug label that otherwise would have been silent in some specific situations. It will not be surprising to see applications of these models in implementing precision dosing at the point of care in the near future.}
}
@article{James2002,
	title        = {{Some Implications of Remedial and Preventive Legislation in the United States}},
	author       = {James, Eldon R.},
	year         = 2002,
	journal      = {American Journal of Sociology},
	volume       = 18,
	number       = 6,
	pages        = {769--783},
	doi          = {10.1086/212157},
	issn         = {0002-9602},
	abstract     = {We describe a single convolutional neural network architecture that, given a sentence, outputs a host of language processing predictions: part-of-speech tags, chunks, named entity tags, semantic roles, semantically similar words and the likelihood that the sentence makes sense (grammatically and semantically) using a language model. The entire network is trained jointly on all these tasks using weight-sharing, an instance of multitask learning. All the tasks use labeled data except the language model which is learnt from unlabeled text and represents a novel form of semi-supervised learning for the shared tasks. We show how both multitask learning and semi-supervised learning improve the generalization of the shared tasks, resulting in state- of-the-art performance.},
	file         = {:home/ferran/.local/share/data/Mendeley Ltd./Mendeley Desktop/Downloaded/James - 2002 - Some Implications of Remedial and Preventive Legislation in the United States.pdf:pdf}
}
@book{James2013,
	title        = {{An Introduction to Statistical Learning}},
	author       = {James, Gareth and Witten, Daniela and Hastie, Trevor and Tibshirani, Robert},
	year         = 2013,
	isbn         = 9781461471370,
	editor       = {in Statistics, Springer Texts},
	file         = {:home/ferran/Dropbox/Upgrade/An{\_}Introduction{\_}to{\_}Statistical{\_}Learning.pdf:pdf}
}
@article{Jensen1995,
	title        = {{Programmed cell death in bacteria: proteic plasmid stabilization systems}},
	author       = {Jensen, Rasmus Bugge and Gerdes, Kenn},
	year         = 1995,
	journal      = {Molecular Microbiology},
	volume       = 17,
	number       = 2,
	pages        = {205--210},
	doi          = {10.1111/j.1365-2958.1995.mmi_17020205.x},
	isbn         = {0950-382X (Print){\$}\backslash{\$}n0950-382X (Linking)},
	issn         = 13652958,
	abstract     = {Bacterial plasmids are stabilized by a number of different mechanisms. Here we describe the molecular aspects of a group of plasmid-encoded gene systems called the proteic killer gene systems. These systems mediate plasmid maintenance by selectively killing plasmid-free cells (post-segregational killing or plasmid addiction). The group includes ccd of F, parD/pem of R1/R100, parDE of RP4/RK2, and phd/doc of P1. All of these systems encode a stable toxin and an unstable antidote. The antidotes prevent the lethal action of their cognate toxins by forming tight complexes with them. The antidotes are degraded by cellular proteases. Thus, the different decay rates of the toxins and antidotes seem to be the molecular basis of toxin activation in plasmid-free cells. The operons encoding the toxins and antidotes are autoregulated at the level of transcription either by a complex formed by the toxins and the cognate antidotes or by the antidote alone. The cellular targets of the killer proteins have been determined to be DNA gyrase in the case of ccd of F and DnaB in the case of parD of R1. Surprisingly, the Escherichia coli chromosome encodes at least two of these peculiar gene systems.},
	pmid         = 7494469
}
@article{Jensen2011,
	title        = {{COPII-mediated vesicle formation at a glance}},
	author       = {Jensen, D. and Schekman, R.},
	year         = 2011,
	journal      = {Journal of Cell Science},
	volume       = 124,
	number       = 1,
	pages        = {1--4},
	doi          = {10.1242/jcs.069773},
	isbn         = {1477-9137 (Electronic)$\backslash$n0021-9533 (Linking)},
	issn         = {0021-9533},
	url          = {http://jcs.biologists.org/cgi/doi/10.1242/jcs.069773},
	abstract     = {Eukaryotic cells contain a number of different membrane compartments that have specialized roles. Each compartment depends on a specific mixture of proteins for its identity and function. For many compartments, proteins arrive by way of small membrane vesicles that travel through the cell from an},
	file         = {:home/ferran/.local/share/data/Mendeley Ltd./Mendeley Desktop/Downloaded/Jensen, Schekman - 2011 - COPII-mediated vesicle formation at a glance.pdf:pdf},
	pmid         = 21172817
}
@article{JianlingWang;LaszloUrban2004,
	title        = {{The impact of early ADME profiling on drug discovery and}},
	author       = {{Jianling Wang; Laszlo Urban}},
	year         = 2004,
	journal      = {Drug Discovery World},
	pages        = {73--86},
	file         = {:home/ferran/.local/share/data/Mendeley Ltd./Mendeley Desktop/Downloaded/Jianling Wang Laszlo Urban - 2004 - The impact of early ADME profiling on drug discovery and.pdf:pdf}
}
@article{jin2019pubmedqa,
	title        = {PubMedQA: A dataset for biomedical research question answering},
	author       = {Jin, Qiao and Dhingra, Bhuwan and Liu, Zhengping and Cohen, William W and Lu, Xinghua},
	year         = 2019,
	journal      = {arXiv preprint arXiv:1909.06146}
}
@article{Johannes2014,
	title        = {{Bending "on the rocks"-A cocktail of biophysical modules to build endocytic pathways}},
	author       = {Johannes, Ludger and Wunder, Christian and Bassereau, Patricia},
	year         = 2014,
	journal      = {Cold Spring Harbor Perspectives in Biology},
	volume       = 6,
	number       = 1,
	doi          = {10.1101/cshperspect.a016741},
	isbn         = {1943-0264},
	issn         = 19430264,
	abstract     = {Numerous biological processes rely on endocytosis. The construction of endocytic pits is achieved by a bewildering complexity of biochemical factors that function in clathrin-dependent and -independent pathways. In this review, we argue that this complexity can be conceptualized by a deceptively small number of physical principles that fall into two broad categories: passive mechanisms, such as asymmetric transbilayer stress, scaffolding, line tension, and crowding, and active mechanisms driven by mechanochemical enzymes and/or cytoskeleton. We illustrate how the functional identity of biochemical modules depends on system parameters such as local protein density on membranes, thus explaining some of the controversy in the field. Different modules frequently operate in parallel in the same step and often are shared by apparently divergent uptake processes. The emergence of a novel endocytic classification system may thus be envisioned in which functional modules are the elementary bricks.},
	file         = {:home/ferran/.local/share/data/Mendeley Ltd./Mendeley Desktop/Downloaded/Johannes, Wunder, Bassereau - 2014 - Bending on the rocks-A cocktail of biophysical modules to build endocytic pathways.pdf:pdf},
	pmid         = 24384570
}
@article{Johnson2009,
	title        = {{Assessing the efficiency of mixed effects modelling in quantifying metabolism based drug-drug interactions: Using in vitro data as an aid to assess study power}},
	author       = {Johnson, Trevor N. and Kerbusch, Thomas and Jones, Barry and Tucker, Geoffrey T. and Rostami-Hodjegan, Amin and Milligan, Peter A.},
	year         = 2009,
	journal      = {Pharmaceutical Statistics},
	doi          = {10.1002/pst.373},
	issn         = 15391604,
[truncated: 527,992 more chars]
