# Supplementary material for: Named entity recognition of pharmacokinetic parameters in the scientific literature
Source: Sci Rep. 2024 Oct 8;14:23485. doi: 10.1038/s41598-024-73338-3 (PMC11461509; doi:10.1038/s41598-024-73338-3)
Supplement: Supplementary file 1 — Supplementary Information. [file 41598_2024_73338_MOESM1_ESM.zip › main.tex]

\documentclass{article}
\usepackage{arxiv}
\usepackage{comment}

\usepackage[utf8]{inputenc} % allow utf-8 input
\usepackage[T1]{fontenc}    % use 8-bit T1 fonts
\usepackage{hyperref}       % hyperlinks
\usepackage{url}            % simple URL typesetting
\usepackage{booktabs}       % professional-quality tables
\usepackage{amsfonts}       % blackboard math symbols
\usepackage{nicefrac}       % compact symbols for 1/2, etc.
\usepackage{microtype}      % microtypography
\usepackage{lipsum}		% Can be removed after putting your text content
\usepackage{graphicx}
\usepackage[super]{natbib}

\usepackage{doi}
\usepackage{orcidlink}      % for ORCID
\usepackage{authblk}        % showing authors and affiliations

% Custom packages
\usepackage{float}
\usepackage{makecell}
\usepackage[toc,page]{appendix}
\usepackage[labelfont=bf]{caption}
\captionsetup[table]{skip=4pt}
\usepackage{soul,color}
\usepackage{listings}
\usepackage[hang]{footmisc}
\setlength{\footnotemargin}{2mm}
\usepackage{xcolor}

\usepackage{tikz}

\usetikzlibrary{shapes.geometric, arrows, positioning}

\tikzstyle{startstop} = [rectangle, rounded corners, minimum width=2.5cm, minimum height=1cm, text centered, draw=black, fill=red!30]
\tikzstyle{process} = [rectangle, minimum width=2.5cm, minimum height=1cm, text centered, draw=black, fill=orange!30]
\tikzstyle{decision} = [diamond, minimum width=2cm, minimum height=1cm, text centered, draw=black, fill=green!30]
\tikzstyle{arrow} = [thick,->,>=stealth]


\colorlet{punct}{red!60!black}
\definecolor{background}{HTML}{EEEEEE}
\definecolor{delim}{RGB}{20,105,176}
\colorlet{numb}{magenta!60!black}

\lstdefinelanguage{json}{
	basicstyle=\normalfont\ttfamily,
	numbers=left,
	numberstyle=\scriptsize,
	stepnumber=1,
	numbersep=8pt,
	showstringspaces=false,
	breaklines=true,
	frame=lines,
	backgroundcolor=\color{background},
	literate=
	*{0}{{{\color{numb}0}}}{1}
	{1}{{{\color{numb}1}}}{1}
	{2}{{{\color{numb}2}}}{1}
	{3}{{{\color{numb}3}}}{1}
	{4}{{{\color{numb}4}}}{1}
	{5}{{{\color{numb}5}}}{1}
	{6}{{{\color{numb}6}}}{1}
	{7}{{{\color{numb}7}}}{1}
	{8}{{{\color{numb}8}}}{1}
	{9}{{{\color{numb}9}}}{1}
	{:}{{{\color{punct}{:}}}}{1}
	{,}{{{\color{punct}{,}}}}{1}
	{\{}{{{\color{delim}{\{}}}}{1}
	{\}}{{{\color{delim}{\}}}}}{1}
	{[}{{{\color{delim}{[}}}}{1}
	{]}{{{\color{delim}{]}}}}{1},
}

\usepackage{acro}
\DeclareAcronym{ddi}{
	short=DDI,
	long= {drug-drug interaction}	
}

% Main doc
\title{Named Entity Recognition of Pharmacokinetic parameters in the scientific literature}

%\date{September 9, 1985}	% Here you can change the date presented in the paper title
\date{}% Or removing it

\author[1.*]{\textbf{Ferran Gonzalez Hernandez} \orcidlink{0000-0001-7184-7557}}
\author[2]{\textbf{Quang Nguyen} \orcidlink{0000-0003-2665-3125}}
\author[2]{\textbf{Victoria C. Smith} \orcidlink{0000-0002-8629-0875}}
\author[3]{\textbf{José Antonio Cordero}}
\author[3,4]{\textbf{Maria Rosa Ballester}}
\author[3]{\textbf{Màrius Duran}}
\author[3]{\textbf{Albert Solé}}
\author[5]{\textbf{Palang Chotsiri}}
\author[5]{\textbf{Thanaporn Wattanakul}}
\author[1]{\textbf{Gill Mundin}}
\author[6]{\textbf{Watjana Lilaonitkul}}
\author[7,8]{\textbf{Joseph F. Standing}}
\author[9*]{\textbf{Frank Kloprogge} \orcidlink{0000-0001-7213-4559}}


\affil[1]{\footnotesize Department of Computer Science, University College London, London, UK}
\affil[2]{\footnotesize Institute of Health Informatics, University College London, London, UK}
\affil[3]{\footnotesize Blanquerna School of Health Sciences, Ramon Llull University, Barcelona, Spain.}
\affil[4]{\footnotesize Institut de Recerca Sant Pau Barcelona, Spain}
\affil[5]{\footnotesize Mahidol Oxford Tropical Medicine Research Unit, Faculty of Tropical Medicine, Mahidol University, Bangkok, Thailand}
%\affil[6]{\footnotesize PLACEHOLDER}
\affil[6]{\footnotesize Global Business School for Health \& University College London, London, UK}
\affil[7]{\footnotesize Great Ormond Street Institute for Child Health \& University College London, London, UK}
\affil[8]{\footnotesize Department of Pharmacy, Great Ormond Street Hospital for Children, London, UK}
\affil[9]{\footnotesize Institute for Global Health, University College London, London, UK}
\affil[*]{ferran.hernandez.17@ucl.ac.uk, f.kloprogge@ucl.ac.uk}


% Uncomment to remove the date
%\date{}

% Uncomment to override  the A preprint' in the header
\renewcommand{\headeright}{}
\renewcommand{\undertitle}{}
\renewcommand{\shorttitle}{}

%%% Add PDF metadata to help others organize their library
%%% Once the PDF is generated, you can check the metadata with
%%% $ pdfinfo template.pdf
\hypersetup{
pdftitle={A template for the arxiv style},
pdfsubject={q-bio.NC, q-bio.QM},
pdfauthor={David S.~Hippocampus, Elias D.~Striatum},
pdfkeywords={First keyword, Second keyword, More},
}


\begin{document}
\maketitle

% keywords can be removed
%\keywords{Maching Learning \and Natural Language Processing \and Named-Entity Recognition  \and Active Learning \and Pharmacokinetics}

\begin{appendices}
\input{sections/appendix}
\end{appendices}

% ============= BIBLIOGRAPHY ================
\newpage
\bibliographystyle{unsrtnat}
%\bibliography{paperpile}
\bibliography{library}

\end{document}
