# Supplementary material for: Named entity recognition of pharmacokinetic parameters in the scientific literature
Source: Sci Rep. 2024 Oct 8;14:23485. doi: 10.1038/s41598-024-73338-3 (PMC11461509; doi:10.1038/s41598-024-73338-3)
Supplement: Supplementary file 1 — Supplementary Information. [file 41598_2024_73338_MOESM1_ESM.zip › _archive/references.bib]

@inproceedings{kour2014real,
  title={Real-time segmentation of on-line handwritten arabic script},
  author={Kour, George and Saabne, Raid},
  booktitle={Frontiers in Handwriting Recognition (ICFHR), 2014 14th International Conference on},
  pages={417--422},
  year={2014},
  organization={IEEE}
}

@inproceedings{kour2014fast,
  title={Fast classification of handwritten on-line Arabic characters},
  author={Kour, George and Saabne, Raid},
  booktitle={Soft Computing and Pattern Recognition (SoCPaR), 2014 6th International Conference of},
  pages={312--318},
  year={2014},
  organization={IEEE},
  doi={10.1109/SOCPAR.2014.7008025}
}

@article{hadash2018estimate,
  title={Estimate and Replace: A Novel Approach to Integrating Deep Neural Networks with Existing Applications},
  author={Hadash, Guy and Kermany, Einat and Carmeli, Boaz and Lavi, Ofer and Kour, George and Jacovi, Alon},
  journal={arXiv preprint arXiv:1804.09028},
  year={2018}
}
