# Supplementary material for: Named entity recognition of pharmacokinetic parameters in the scientific literature
Source: Sci Rep. 2024 Oct 8;14:23485. doi: 10.1038/s41598-024-73338-3 (PMC11461509; doi:10.1038/s41598-024-73338-3)
Supplement: Supplementary file 1 — Supplementary Information. [file 41598_2024_73338_MOESM1_ESM.zip › sections/appendix.tex]

% ===================================================================
%\section{Optimal Pipeline}
%\label{appendix:optimal_pipeline}


\section{Annotation}
\label{appendix:annotation_guidelines}
An interface was developed to annotate PK entities at the sentence level using the commercial tool Prodigy \citep{prodigy2021}. \autoref{fig:interfacener} shows the main components of the interface. Each annotation instance was displayed in a single sentence, and field experts were asked to highlight those spans of text relating to PK parameters. If annotators were unsure about how to annotate a specific instance, they could flag the example for review. After annotations were performed, each sample stored the character-level boundaries and entity type
for each annotated span (e.g. {entity: “PK”, start character: 15, end character: 20}). 

\begin{figure}[!htbp]
	\centering
	\includegraphics[width=0.8\linewidth]{images/interfacener.png}
	\caption{Screenshot of the interface used to annotate PK entities from scientific text. The example displays a single sentence after being annotated.}
	\label{fig:interfacener}
\end{figure}

Explicit and detailed guidelines were required to ensure consistency in various decisions, especially those regarding span boundaries. The final annotation guidelines can be found at  
\url{https://github.com/PKPDAI/PKNER/blob/main/guidelines/guidelinesner.pdf}.

Amongst many others, some common doubts arising when annotating PK spans included:

\begin{itemize}
	\item Which noun modifiers should be included as part of the PK span: \textit{\textbf{renal clearance}} or \textit{renal \textbf{clearance}}; \textit{\textbf{mean clearance}} or \textit{mean \textbf{clearance}}.
	\item How to label abbreviated forms: \textit{\textbf{oral clearance (CL/F)}} or \textit{\textbf{oral clearance} (\textbf{CL/F})}, \textit{\textbf{volume of distribution (V$_{d}$)}} or \textit{\textbf{volume of distribution} (\textbf{V$_{d}$})}.
	\item Ratios of PK and PD parameters: \textit{\textbf{AUC/MIC}} or \textit{\textbf{AUC}/MIC}.
	\item Whether to label parameter mentions appearing inside equations. 
\end{itemize}

The resolution of which parameters to include and how to define span boundaries was discussed with the team, and decisions were based on the expected applications of the models developed, i.e. numerical PK parameter extraction and characterisation of \acp{ddi}. Annotation guidelines were provided to annotators before starting the labelling task. As new challenging examples appeared and conflicting instances were resolved, guidelines were updated accordingly. 


\section{NER Patterns}
\label{appendix:ner_patterns}

The process followed to develop patterns used for heuristic labelling involved several key steps, which are outlined below. Additionally, \autoref{fig:conceptual_flow_chart} illustrates the conceptual flow of the rule-based model building.
\begin{enumerate}
    \item \textbf{Expert Listing of Common PK Parameters:} Initially, domain experts compiled a list of common PK parameters and their potential synonyms and acronyms. This list served as the foundation for the rule-based model. The terms included various PK parameters such as half-life, clearance, volume of distribution, and bioavailability, among others. Additionally, the PK ontology developed by \citet{wu2013integrated} was used to ensure comprehensive coverage. 

        \item \textbf{Construction of Regular Expression (Regex) Rules}: Using the list of PK parameter terms, we developed regex rules to capture variations in casing (e.g., "Clearance" vs. "clearance"), prefixes, suffixes, and the optional inclusion of terms like "of", "the", etc. For instance, a regex rule for capturing "area under the curve" could account for variations like:
    \begin{itemize}
        \item "Area Under the Curve"
        \item "Area-Under-The-Curve"
        \item "Area Under the Curve (AUC)"
        \item "Area Under the concentration-time curve"
        \item "Area Under the plasma concentration-time curve"
    \end{itemize}
    
    \item \textbf{Extension of Rules for Performance Optimisation}: After the initial set of rules was constructed, we iteratively refined them to maximise the performance on the development set. This involved analysing false positives and negatives and adjusting the regex patterns accordingly. The objective was to achieve a balance between precision and recall, ensuring that the model could accurately identify PK terms without generating excessive false positives.

\end{enumerate}

\begin{figure}[h]
    \centering
    \begin{tikzpicture}[node distance=1.6cm, every node/.style={fill=white, font=\small}]
        \node (start) [startstop] {Start};
        \node (expert) [process, below of=start] {\parbox{4cm}{Expert Listing of Common PK
        \\ Parameters}};

        \node (regex) [process, below of=expert] {Construction of Regex Rules};
        \node (test) [process, below of=regex] {Apply to Development Set};
        \node (analyze) [process, below of=test] {Analyse False Positives/Negatives};
        \node (adjust) [process, below of=analyze] {Adjust Regex Patterns};
        \node (feedback) [decision, below of=adjust, yshift=-1cm] {Optimal Performance?};
        \node (end) [startstop, below of=feedback, yshift=-1cm] {End};

        \draw [arrow] (start) -- (expert);
        \draw [arrow] (expert) -- (regex);
        \draw [arrow] (regex) -- (test);
        \draw [arrow] (test) -- (analyze);
        \draw [arrow] (analyze) -- (adjust);
        \draw [arrow] (adjust) -- (feedback);
        \draw [arrow] (feedback.east) -- ++(1.8,0) node[anchor=north] {No} |- (test.east);
        \draw [arrow] (feedback.south) -- node[anchor=east, xshift=1.0cm, yshift=0.1cm] {Yes} (end);

    \end{tikzpicture}
    \caption{Conceptual flow chart of the rule-based model for heuristic labelling of PK parameters.}
    \label{fig:conceptual_flow_chart}
\end{figure}

Below is the final list of spaCy patterns (see \url{https://spacy.io/usage/rule-based-matching} for details) included to recognise PK parameters through rules. If more than one pattern generated overlapping spans, the longest span was selected.

\begin{lstlisting}[language=json,firstnumber=1]
{"label":"PK","pattern":[{"DEP":"amod"},{"LOWER":{"IN":["cl","cl/f","clz/f","clearance","clearances","seroclearance"]}}]}
{"label":"PK","pattern":[{"LOWER":{"IN":["cl","crcl","cl/f","clz/f","clearance","clearances","seroclearance"]}}]}
{"label":"PK","pattern":[{"LOWER":"compartmental"},{"LOWER":"clearance"}]}
{"label":"PK","pattern":[{"LOWER":"renal"},{"LOWER":"clearance"}]}
{"label":"PK","pattern":[{"LOWER":"non-renal"},{"LOWER":"clearance"}]}
{"label":"PK","pattern":[{"LOWER":"elimination"},{"LOWER":"rate"},{"LOWER":"constant","OP":"?"}]}
{"label":"PK","pattern":[{"LOWER":{"IN":["auc","auc/mic","aucbrain","auctissue","aucbrain/aucplasma","aucplasma","aucinf"]}}]}
{"label":"PK","pattern":[{"DEP":"amod"},{"LOWER":{"IN":["auc","auc/mic","aucbrain","auctissue","aucbrain/aucplasma","aucplasma","aucinf"]}}]}
{"label":"PK","pattern":[{"LOWER":{"REGEX":"(?:auc)(?:(?:(?!\\s)\\W|\\d)\\S+|\b)"}},{"text":")","OP":"?"},{"LOWER":"ratio","OP":"?"}]}
{"label":"PK","pattern":[{"LOWER":"area"},{"LOWER":"under"},{"LOWER":"the","OP":"?"},{"LOWER":"plasma","OP":"?"},{"LOWER":"concentration","OP":"?"},{"LOWER":"concentration-time","OP":"?"},{"LOWER":"profile","OP":"?"},{"LOWER":"curve","OP":"?"}]}
{"label":"PK","pattern":[{"LOWER":{"IN":["vd","vss","vz","clz/f","vz/f","v/f","v(d)/f"]}}]}
{"label":"PK","pattern":[{"DEP":"amod"},{"LOWER":{"IN":["vd","vss","vz","clz/f","vz/f","v/f","v(d)/f"]}}]}
{"label":"PK","pattern":[{"LOWER":"volume"},{"LOWER":"of"},{"LOWER":"distribution"},{"LOWER":"at","OP":"?"},{"LOWER":"steady","OP":"?"},{"LOWER":"state","OP":"?"}]}
{"label":"PK","pattern":[{"DEP":"amod"},{"LOWER":"volume"},{"LOWER":"of"},{"LOWER":"distribution"},{"LOWER":"at","OP":"?"},{"LOWER":"steady","OP":"?"},{"LOWER":"state","OP":"?"}]}
{"label":"PK","pattern":[{"LOWER":{"IN":["bioavailabilities","bioavailability","f","fd","fc"]}}]}
{"label":"PK","pattern":[{"DEP":"amod"},{"LOWER":{"IN":["bioavailabilities","bioavailability","f","fd","fc"]}}]}
{"label":"PK","pattern":[{"LOWER":{"IN":["halflife","half-life","halflives","halftime","t1/2"]}}]}
{"label":"PK","pattern":[{"DEP":"amod"},{"LOWER":{"IN":["halflife","half-life","halflives","halftime","t1/2"]}}]}
{"label":"PK","pattern":[{"LOWER":{"IN":["cmax","cmin"]}}]}
{"label":"PK","pattern":[{"LOWER":{"IN":["c(max","c(min"]}},{"text":")","OP":"?"}]}
{"label":"PK","pattern":[{"DEP":"amod"},{"LOWER":{"IN":["cmax","cmin"]}}]}
{"label":"PK","pattern":[{"DEP":"amod"},{"LOWER":{"IN":["c(max","c(min"]}},{"text":")","OP":"?"}]}
{"label":"PK","pattern":[{"LOWER":"peak"},{"LOWER":"plasma","OP":"?"},{"LOWER":"concentration"}]}
{"label":"PK","pattern":[{"LOWER":"time","OP":"?"},{"LOWER":"to","OP":"?"},{"LOWER":"maximum"},{"LOWER":"concentration"}]}
{"label":"PK","pattern":[{"LOWER":"time","OP":"?"},{"LOWER":"to","OP":"?"},{"LOWER":"maximum"},{"LOWER":"plasma"},{"LOWER":"concentration"}]}
{"label":"PK","pattern":[{"LOWER":"mean"},{"LOWER":"residence"},{"LOWER":"time"}]}
{"label":"PK","pattern":[{"LOWER":"mrt"}]}
{"label":"PK","pattern":[{"LOWER":"fraction"},{"LOWER":"unbound"}]}
{"label":"PK","pattern":[{"LOWER":"free"},{"LOWER":"fraction"}]}
{"label":"PK","pattern":[{"LOWER":"absorbtion"},{"LOWER":"rate"}]}
{"label":"PK","pattern":[{"DEP":"amod"},{"LOWER":"absorbtion"},{"LOWER":"rate"}]}
{"label":"PK","pattern":[{"LOWER":{"IN":["kel","ka","tmin","tss","fe","krel","tlag","kpc","kc","kf","kelp","k\u03b2","pmax","\u03b8z","fue","ko","kobs","tlc","vm","absorbencies","ku","kl","vmax","vs","kout","mru","fu","k12","k21","tmax","cl","cl12","q","ke","keff","kmax","biodisponibility","qh","q","e","eh","v1","v2","\u03bb","\u03bbz"]}}]}
{"label":"PK","pattern":[{"DEP":"amod"},{"LOWER":{"IN":["kel","ka","tmin","tss","fe","krel","tlag","kpc","kc","kf","kelp","k\u03b2","pmax","\u03b8z","fue","ko","kobs","tlc","vm","absorbencies","ku","kl","vmax","vs","kout","mru","fu","k12","k21","tmax","cl","cl12","q","ke","keff","kmax","biodisponibility","qh","q","e","eh","v1","v2","\u03bb","\u03bbz"]}}]}

\end{lstlisting}

\section{Active Learning Protocol}
\label{appendix:al_protocol}

As shown in \autoref{fig:al_schema} (A), the scispaCy model (en\_core\_sci\_md \cite{Neumann2019}) was trained with the initial dataset of 300 sentences (see section 4.2.1.4 for details on the model and training approach). After training the scispaCy pipeline on the initial dataset, the Prodigy \href{https://prodi.gy/docs/recipes#ner-teach}{\texttt{ner.teach}} framework was used to suggest those spans where the model was most uncertain about based on the token-level softmax scores given by the NER model (B and C \autoref{fig:al_schema}). Specifically, Prodigy uses beam search to select the most uncertain spans over the sequence of token-level probabilities. The default settings from the Prodigy \textit{ner.teach} framework were used (e.g. update approach and frequency). Annotators were asked to accept or reject spans predicted by the model, and based on their answers; the model was updated in the loop after every batch of ten binary annotations (D and E \autoref{fig:al_schema}). %Note that binary annotations (accept/reject a suggested span) only indicated whether a span was an entity or not, but information from the rest of the sentence tokens was not provided. Hence, the model was updated with this partially annotated data (annotator feedback only provided for those tokens from suggested spans) by updating the target probabilities of each candidate label in each token involved in the suggested spans. The updates were automatically performed during the annotation with the default settings from Prodigy. Binary decisions highly accelerated and simplified the annotation process.

Instead of using large language models like BERT, the scispaCy pipeline allowed fast iterations and updates with the model in the loop, which made it preferable for AL purposes. This procedure was performed for 2500 sentences by a single annotator. Once binary annotations had been performed, another annotator reviewed each of the sentences with binary annotations and highlighted other spans if present in the sentence (step F in \autoref{fig:al_schema}). The model used for AL was re-trained (not updated) from scratch after every batch of 500 sentences was annotated (\autoref{fig:al_schema}, step G). Finally, the dataset collected with AL approaches was joined with the initial rule-based dataset, generating a training set of 2800 sentences (step H \autoref{fig:al_schema}).

\begin{figure}[!htbp]
	\centering
	\includegraphics[width=0.8\linewidth]{images/al_schema.png}
	\caption{Schematic representation of the approach used to label instances for the training set by using and updating scispaCy NER model in the loop.}
	\label{fig:al_schema}
\end{figure}
